# Supplementary material for: Miniaturized spectrometer with intrinsic long-term image memory
Source: Nat Commun. 2024 Jan 23;15:676. doi: 10.1038/s41467-024-44884-1 (PMC10805890; doi:10.1038/s41467-024-44884-1)
Supplement: Supplementary file 3 — Source Data [file 41467_2024_44884_MOESM3_ESM.zip]

Archive with 8 entries (8 files):
- code matlab nature communications.rar
- WuGang_SourceData_Fig1.xlsx
- WuGang_SourceData_Fig2.xlsx
- WuGang_SourceData_Fig3.xlsx
- WuGang_SourceData_Fig4.xlsx
- WuGang_SourceData_Fig5.xlsx
- WuGang_SourceData_Fig6.xlsx
- WuGang_SourceData_Fig7.xlsx
