# Supplementary material for: Miniaturized spectrometer with intrinsic long-term image memory
Source: Nat Commun. 2024 Jan 23;15:676. doi: 10.1038/s41467-024-44884-1 (PMC10805890; doi:10.1038/s41467-024-44884-1)
Supplement: Supplementary file 3 — Source Data [file 41467_2024_44884_MOESM3_ESM.zip › WuGang_SourceData_Fig1.xlsx]

## Sheet: Fig. 1b
400	0.02139	0.04619	0.04289
399.5	0.02148	0.04654	0.04301
399	0.02139	0.047	0.04326
398.5	0.02119	0.04758	0.04353
398	0.02103	0.04834	0.04384
397.5	0.02101	0.04935	0.04425
397	0.02121	0.05052	0.04486
396.5	0.02152	0.05145	0.04557
396	0.0218	0.05174	0.04617
395.5	0.02187	0.05093	0.0464
395	0.02175	0.04922	0.04616
394.5	0.02153	0.04701	0.04552
394	0.02143	0.04507	0.04478
393.5	0.02165	0.04408	0.04433
393	0.02229	0.04443	0.04444
392.5	0.02333	0.04605	0.04512
392	0.02447	0.04816	0.04606
391.5	0.02546	0.04997	0.04687
391	0.02611	0.05099	0.04734
390.5	0.02651	0.05143	0.04751
390	0.02679	0.05177	0.04761
389.5	0.02712	0.05267	0.04787
389	0.02753	0.05433	0.04837
388.5	0.02793	0.05655	0.04895
388	0.02813	0.05857	0.04929
387.5	0.02801	0.05967	0.04914
387	0.02756	0.05929	0.04837
386.5	0.02697	0.0576	0.04726
386	0.02653	0.05548	0.04622
385.5	0.02646	0.05374	0.04565
385	0.02677	0.05284	0.04561
384.5	0.02732	0.05264	0.04595
384	0.0279	0.05271	0.04643
383.5	0.02834	0.05244	0.04673
383	0.0286	0.05159	0.04675
382.5	0.02867	0.05023	0.04648
382	0.02866	0.04883	0.04611
381.5	0.02861	0.0478	0.04577
381	0.02847	0.04721	0.04547
380.5	0.02823	0.04663	0.04507
380	0.02788	0.04566	0.04442
379.5	0.02754	0.04404	0.04341
379	0.02734	0.04219	0.04221
378.5	0.0274	0.04077	0.04108
378	0.02776	0.04075	0.04035
377.5	0.02831	0.04231	0.04018
377	0.02888	0.04515	0.04057
376.5	0.0293	0.04839	0.04138
376	0.02956	0.05076	0.04227
375.5	0.02977	0.05163	0.04305
375	0.0301	0.0508	0.04376
374.5	0.03062	0.04922	0.04457
374	0.0313	0.04769	0.04567
373.5	0.03201	0.04705	0.0471
373	0.03262	0.04737	0.04868
372.5	0.03305	0.0484	0.05012
372	0.03334	0.04964	0.05114
371.5	0.03363	0.05065	0.05174
371	0.03406	0.05134	0.05218
370.5	0.03468	0.05204	0.05291
370	0.03535	0.05307	0.05415
369.5	0.03593	0.05462	0.05586
369	0.03626	0.05655	0.05756
368.5	0.03639	0.05846	0.05865
368	0.03646	0.05993	0.05851
367.5	0.03672	0.06064	0.05702
367	0.03739	0.06071	0.05461
366.5	0.03864	0.06041	0.05202
366	0.04053	0.06023	0.05027
365.5	0.04278	0.06055	0.04986
365	0.04516	0.06151	0.05099
364.5	0.0474	0.06301	0.05312
364	0.04935	0.06469	0.0555
363.5	0.05093	0.06624	0.05735
363	0.05224	0.06744	0.05823
362.5	0.05348	0.06831	0.05815
362	0.05487	0.06904	0.05735
361.5	0.05658	0.06996	0.05649
361	0.05855	0.07126	0.05615
360.5	0.0606	0.07294	0.05675
360	0.06247	0.0746	0.05808
359.5	0.06399	0.07582	0.0598
359	0.06505	0.07611	0.06144
358.5	0.06581	0.07541	0.06262
358	0.06652	0.07405	0.06323
357.5	0.06748	0.07265	0.06332
357	0.06886	0.07204	0.06331
356.5	0.07065	0.07278	0.06352
356	0.0727	0.07539	0.06424
355.5	0.07468	0.0792	0.06531
355	0.07633	0.08339	0.06653
354.5	0.07739	0.08691	0.06764
354	0.07787	0.08904	0.06855
353.5	0.07786	0.08954	0.06931
353	0.07747	0.08832	0.07008
352.5	0.07698	0.08627	0.07097
352	0.07657	0.08414	0.07199
351.5	0.07646	0.08282	0.07293
351	0.07672	0.0826	0.0735
350.5	0.07732	0.08338	0.07354
350	0.07824	0.08501	0.07315
349.5	0.07933	0.08704	0.07274
349	0.08047	0.08931	0.07278
348.5	0.08156	0.09178	0.0737
348	0.08252	0.09435	0.07545
347.5	0.08329	0.09688	0.07773
347	0.08386	0.09898	0.07981
346.5	0.08429	0.10028	0.08099
346	0.08465	0.10055	0.08075
345.5	0.08508	0.09988	0.07925
345	0.08566	0.09893	0.07715
344.5	0.08648	0.09829	0.07517
344	0.08766	0.09845	0.07398
343.5	0.08915	0.09925	0.07373
343	0.09094	0.10021	0.07426
342.5	0.09295	0.10041	0.07497
342	0.09501	0.0993	0.0753
341.5	0.09695	0.09669	0.07483
341	0.09869	0.0934	0.0738
340.5	0.10027	0.09061	0.07267
340	0.10185	0.08939	0.07189
339.5	0.10364	0.09022	0.07161
339	0.10577	0.09255	0.07161
338.5	0.10834	0.09545	0.07144
338	0.11124	0.09761	0.07069
337.5	0.11427	0.09823	0.06925
337	0.11724	0.09692	0.06731
336.5	0.1201	0.09454	0.06554
336	0.12299	0.0923	0.06441
335.5	0.12619	0.09131	0.06425
335	0.12996	0.09197	0.06479
334.5	0.13437	0.09402	0.06564
334	0.13952	0.09691	0.0664
333.5	0.14528	0.09979	0.06682
333	0.1515	0.10221	0.0669
332.5	0.15815	0.10408	0.06667
332	0.16524	0.10589	0.06622
331.5	0.17279	0.10815	0.0655
331	0.18094	0.11116	0.06432
330.5	0.18976	0.11458	0.06275
330	0.19928	0.11788	0.06097
329.5	0.20977	0.1203	0.05934
329	0.22121	0.12158	0.0582
328.5	0.23362	0.12187	0.05767
328	0.24715	0.12178	0.05765
327.5	0.26163	0.1224	0.0576
327	0.27707	0.1245	0.05708
326.5	0.29393	0.12863	0.05587
326	0.31247	0.13412	0.05425
325.5	0.33316	0.14031	0.05266
325	0.35694	0.14646	0.05166
324.5	0.38348	0.15216	0.05152
324	0.41271	0.15758	0.05232
323.5	0.44497	0.1635	0.05384
323	0.47999	0.1709	0.05556
322.5	0.51862	0.18054	0.05699
322	0.56309	0.19278	0.05783
321.5	0.61439	0.20676	0.05811
321	0.67452	0.22183	0.05796
320.5	0.74661	0.23725	0.05772
320	0.83025	0.25265	0.05769
319.5	0.92697	0.2682	0.05813
319	1.03917	0.28463	0.05901
318.5	1.16544	0.30264	0.06005
318	1.30562	0.32303	0.06081
317.5	1.45591	0.34593	0.06096
317	1.60791	0.37059	0.0605
316.5	1.75127	0.39614	0.05961
316	1.87137	0.42105	0.05873
315.5	1.9586	0.44373	0.05822
315	2	0.46202	0.05824
314.5	1.98794	0.474	0.05852
314	1.92785	0.47876	0.05862
313.5	1.82205	0.47468	0.05796
313	1.68473	0.46278	0.05652
312.5	1.53123	0.44501	0.0546
312	1.3719	0.42268	0.05281
311.5	1.21647	0.39798	0.05176
311	1.0704	0.37254	0.05174
310.5	0.93845	0.34729	0.05287
310	0.82183	0.3226	0.05454
309.5	0.71996	0.29844	0.05609
309	0.63489	0.27493	0.05667
308.5	0.56403	0.25233	0.05618
308	0.50503	0.23116	0.05483
307.5	0.45745	0.21251	0.05319
307	0.41821	0.19666	0.05206
306.5	0.38489	0.1836	0.05201
306	0.35645	0.17326	0.05352
305.5	0.33123	0.16438	0.0561
305	0.30858	0.15599	0.05912
304.5	0.28877	0.14729	0.06148
304	0.27125	0.13832	0.06259
303.5	0.25571	0.12966	0.06225
303	0.24198	0.12243	0.0607
302.5	0.22926	0.11715	0.05883
302	0.21709	0.11401	0.05735
301.5	0.20525	0.11288	0.0569
301	0.19374	0.1125	0.05744
300.5	0.18282	0.11196	0.05874
300	0.17317	0.11055	0.06028
299.5	0.16478	0.1086	0.0617
299	0.15765	0.10675	0.06304
298.5	0.15166	0.10593	0.06468
298	0.1462	0.10651	0.06704
297.5	0.14093	0.10868	0.07058
297	0.13563	0.11234	0.0755
296.5	0.13034	0.11692	0.08149
296	0.1253	0.12217	0.08821
295.5	0.12087	0.12787	0.09497
295	0.11707	0.13362	0.10116
294.5	0.11385	0.13881	0.10615
294	0.11105	0.14235	0.10944
293.5	0.10837	0.14346	0.11085
293	0.1057	0.14119	0.10997
292.5	0.10307	0.13531	0.10702
292	0.10059	0.12688	0.10252
291.5	0.09847	0.11712	0.09707
291	0.09677	0.10791	0.09173
290.5	0.09537	0.10041	0.08722
290	0.09417	0.09551	0.08423
289.5	0.09304	0.0934	0.08293
289	0.09192	0.09383	0.08337
288.5	0.09083	0.09723	0.08602
288	0.08981	0.10401	0.09104
287.5	0.08882	0.11474	0.09896
287	0.08779	0.13111	0.11136
286.5	0.08661	0.15288	0.12789
286	0.08526	0.17884	0.14815
285.5	0.08379	0.20718	0.17129
285	0.08237	0.2343	0.19469
284.5	0.08114	0.25672	0.21589
284	0.08022	0.26961	0.231
283.5	0.07952	0.27129	0.23859
283	0.07887	0.2613	0.23713
282.5	0.07807	0.24018	0.22553
282	0.07709	0.21342	0.20763
281.5	0.076	0.18509	0.1858
281	0.075	0.15932	0.16292
280.5	0.07423	0.13823	0.14164
280	0.07373	0.12236	0.12349
279.5	0.07343	0.11182	0.10949
279	0.07308	0.10422	0.09872
278.5	0.07248	0.09806	0.09054
278	0.07147	0.09239	0.08414
277.5	0.0702	0.08702	0.07878
277	0.06884	0.08234	0.07439
276.5	0.0676	0.07904	0.07099
276	0.06661	0.07717	0.06841
275.5	0.06586	0.07661	0.06654
275	0.06531	0.07703	0.06515
274.5	0.0648	0.07764	0.06404
274	0.06426	0.07795	0.06323
273.5	0.06366	0.07762	0.06289
273	0.06307	0.07677	0.06307
272.5	0.06258	0.07558	0.0638
272	0.06227	0.07435	0.0649
271.5	0.06213	0.07339	0.06608
271	0.06214	0.07293	0.06711
270.5	0.06219	0.07313	0.06787
270	0.06216	0.07391	0.06842
269.5	0.06193	0.07526	0.06898
269	0.06141	0.07723	0.06984
268.5	0.06063	0.07992	0.07122
268	0.05961	0.0836	0.07339
267.5	0.05847	0.08851	0.07644
267	0.05735	0.09457	0.08034
266.5	0.05644	0.10208	0.08544
266	0.05592	0.11213	0.0927
265.5	0.05581	0.12691	0.10424
265	0.05612	0.15156	0.12531
264.5	0.05669	0.19193	0.16041
264	0.05731	0.2516	0.21341
263.5	0.05777	0.33527	0.29015
263	0.05789	0.43896	0.38591
262.5	0.0576	0.55251	0.49321
262	0.05693	0.65948	0.59792
261.5	0.05605	0.73857	0.68182
261	0.0552	0.77808	0.73301
260.5	0.05456	0.76485	0.73617
260	0.05422	0.70639	0.69915
259.5	0.05414	0.61599	0.62958
259	0.05423	0.50828	0.53721
258.5	0.05434	0.40318	0.44082
258	0.05433	0.31299	0.35174
257.5	0.05409	0.24886	0.28152
257	0.05368	0.20461	0.22768
256.5	0.05322	0.17458	0.18831
256	0.05286	0.15455	0.16123
255.5	0.05271	0.13913	0.14137
255	0.05284	0.12686	0.12712
254.5	0.05324	0.1186	0.11801
254	0.05375	0.11444	0.11273
253.5	0.05418	0.11487	0.11091
253	0.05427	0.12078	0.11193
252.5	0.05403	0.1325	0.1159
252	0.05349	0.15305	0.12552
251.5	0.0528	0.18944	0.14638
251	0.05218	0.24377	0.18253
250.5	0.05179	0.31831	0.23956
250	0.05174	0.41222	0.31937
249.5	0.05193	0.51257	0.41441
249	0.05225	0.6037	0.51187
248.5	0.05259	0.66586	0.59394
248	0.05292	0.69137	0.64805
247.5	0.05325	0.6742	0.66161
247	0.05364	0.61526	0.63248
246.5	0.05408	0.53097	0.57038
246	0.05452	0.43467	0.48477
245.5	0.05479	0.34302	0.39261
245	0.05479	0.26685	0.30837
244.5	0.05446	0.21204	0.24277
244	0.05386	0.18104	0.20014
243.5	0.05313	0.17109	0.18051
243	0.0524	0.18349	0.18671
242.5	0.05179	0.21751	0.21511
242	0.0513	0.26841	0.26061
241.5	0.05093	0.33164	0.31784
241	0.0506	0.39492	0.37417
240.5	0.05027	0.44635	0.41933
240	0.04997	0.47361	0.44162
239.5	0.0497	0.47137	0.43898
239	0.04949	0.44252	0.41346
238.5	0.04933	0.39102	0.36829
238	0.0492	0.32898	0.31508
237.5	0.04904	0.26828	0.26289
237	0.04883	0.21967	0.2205
236.5	0.04858	0.18708	0.18967
236	0.04833	0.17055	0.17068
235.5	0.04813	0.171	0.16481
235	0.04802	0.18396	0.16833
234.5	0.04802	0.20523	0.17938
234	0.04815	0.23053	0.19589
233.5	0.04834	0.25322	0.21284
233	0.04848	0.26798	0.22574
232.5	0.04839	0.26922	0.22946
232	0.048	0.25766	0.22353
231.5	0.0473	0.23523	0.20816
231	0.04634	0.20472	0.18517
230.5	0.04538	0.17236	0.15952
230	0.04463	0.14223	0.13477
229.5	0.04439	0.11885	0.11445
229	0.0446	0.10195	0.09876
228.5	0.04509	0.09081	0.08726
228	0.04561	0.08488	0.07909
227.5	0.04591	0.08186	0.0729
227	0.04588	0.08058	0.0683
226.5	0.04543	0.07997	0.06525
226	0.04472	0.07907	0.06363
225.5	0.04383	0.07739	0.06359
225	0.0428	0.07498	0.06466
224.5	0.04161	0.07239	0.06609
224	0.04027	0.07019	0.06727
223.5	0.0388	0.06919	0.06789
223	0.03739	0.07016	0.06844
222.5	0.03623	0.07474	0.07066
222	0.03555	0.08636	0.07792
221.5	0.03532	0.10828	0.09406
221	0.03538	0.14414	0.12357
220.5	0.03551	0.19534	0.16719
220	0.03551	0.25698	0.22168
219.5	0.03533	0.32212	0.28176
219	0.03502	0.37899	0.33767
218.5	0.03474	0.41744	0.38041
218	0.0346	0.42589	0.39806
217.5	0.03458	0.40088	0.38792
217	0.03453	0.35299	0.35561
216.5	0.03433	0.29133	0.30618
216	0.0339	0.22891	0.25085
215.5	0.03329	0.17503	0.19779
215	0.03263	0.13635	0.15424
214.5	0.03208	0.11281	0.1218
214	0.03171	0.10085	0.1003
213.5	0.03157	0.09699	0.08886
213	0.03161	0.09796	0.08431
212.5	0.03181	0.10295	0.08579
212	0.03224	0.11283	0.09382
211.5	0.03298	0.12695	0.10637
211	0.03404	0.14351	0.12151
210.5	0.03543	0.15897	0.13574
210	0.037	0.16877	0.14506
209.5	0.03853	0.17046	0.14723
209	0.03983	0.16228	0.14062
208.5	0.04084	0.14717	0.12821
208	0.04159	0.12824	0.11243
207.5	0.0421	0.10905	0.09638
207	0.04244	0.09263	0.08254
206.5	0.04262	0.08053	0.07225
206	0.04253	0.07374	0.06595
205.5	0.04217	0.0701	0.06208
205	0.04153	0.06836	0.05989
204.5	0.04063	0.06744	0.05872
204	0.03962	0.0665	0.058
203.5	0.03858	0.06545	0.05757
203	0.0376	0.06471	0.05742
202.5	0.03667	0.06487	0.05758
202	0.03572	0.06618	0.0581
201.5	0.0347	0.06837	0.05893
201	0.03361	0.07059	0.05987
200.5	0.0325	0.07232	0.06085
200	0.03149	0.07375	0.06217
199.5	0.03068	0.07629	0.06463
199	0.03012	0.08249	0.0701
198.5	0.02983	0.09599	0.08088
198	0.02966	0.11611	0.09708
197.5	0.02949	0.14098	0.11806
197	0.02925	0.16584	0.14044
196.5	0.02897	0.18564	0.16016
196	0.0287	0.19655	0.17301
195.5	0.0286	0.19858	0.17814
195	0.02871	0.19816	0.17919
194.5	0.02903	0.20503	0.18448
194	0.0294	0.22757	0.20208
193.5	0.02967	0.26639	0.23539
193	0.0297	0.31798	0.28483
192.5	0.02946	0.37057	0.34073
192	0.02905	0.4109	0.39104
191.5	0.02861	0.42378	0.41835
191	0.02833	0.40255	0.41393
190.5	0.0282	0.35594	0.38075
190	0.02817	0.29241	0.32317
189.5	0.02808	0.22599	0.25654
189	0.02784	0.16694	0.19225
188.5	0.02736	0.12329	0.14145
188	0.02671	0.09558	0.10642
187.5	0.02602	0.08084	0.0862
187	0.02547	0.07501	0.07696
186.5	0.02511	0.07303	0.07201
186	0.02496	0.07239	0.06862
185.5	0.02499	0.07222	0.0657
185	0.02514	0.07302	0.06382
184.5	0.02537	0.07652	0.06469
184	0.02565	0.08732	0.07221
183.5	0.02595	0.10805	0.08793
183	0.0262	0.13883	0.11249
182.5	0.02631	0.1783	0.14538
182	0.02625	0.21912	0.18161
181.5	0.02602	0.25455	0.21626
181	0.02566	0.27584	0.24309
180.5	0.02532	0.28255	0.2596
180	0.02509	0.2776	0.26545
179.5	0.02501	0.26858	0.26462
179	0.02501	0.26259	0.26219
178.5	0.02498	0.2618	0.26051
178	0.02483	0.26456	0.25947
177.5	0.02454	0.26573	0.25701
177	0.02415	0.26198	0.25114
176.5	0.0238	0.25467	0.2433
176	0.02358	0.25328	0.24004
175.5	0.02353	0.26803	0.25038
175	0.02365	0.30835	0.28144
174.5	0.02383	0.3701	0.33215
174	0.02404	0.44509	0.39787
173.5	0.02426	0.51613	0.46486
173	0.02451	0.56363	0.5158
172.5	0.02484	0.57245	0.53378
172	0.02526	0.53854	0.51447
171.5	0.0257	0.47338	0.46373
171	0.02606	0.38779	0.38865
170.5	0.02624	0.29815	0.3049
170	0.0262	0.21839	0.22589
169.5	0.02596	0.15949	0.16429
169	0.02563	0.12417	0.12324
168.5	0.02536	0.10424	0.09783
168	0.02526	0.09359	0.08371
167.5	0.02539	0.08549	0.07408
167	0.02568	0.07704	0.06584
166.5	0.02605	0.06958	0.05944
166	0.02636	0.06703	0.05727
165.5	0.02648	0.07139	0.06082
165	0.02632	0.08018	0.06829
164.5	0.02592	0.08756	0.07474
164	0.02537	0.09099	0.07784
163.5	0.0248	0.09598	0.08153
163	0.02435	0.11905	0.09854
162.5	0.02413	0.18193	0.14699
162	0.0242	0.32328	0.26449
161.5	0.02444	0.53453	0.44258
161	0.02472	0.7902	0.66761
160.5	0.02495	1.04336	0.90546
160	0.02511	1.23683	1.10742
159.5	0.02523	1.32942	1.23256
159	0.02545	1.27534	1.23523
158.5	0.02587	1.10481	1.13053
158	0.02649	0.87018	0.95027
157.5	0.02725	0.62811	0.73708
157	0.02799	0.4236	0.53505
156.5	0.0286	0.27561	0.36984
156	0.02898	0.19432	0.25655
155.5	0.02919	0.15198	0.18387
155	0.02932	0.13	0.14248
154.5	0.02949	0.11285	0.11765
154	0.02972	0.0961	0.09968
153.5	0.02994	0.08188	0.08615
153	0.03004	0.07366	0.07626
152.5	0.02994	0.07067	0.06904
152	0.02962	0.0704	0.06369
151.5	0.02911	0.06873	0.05908
151	0.02861	0.0644	0.05473
150.5	0.02826	0.05898	0.05116
150	0.02821	0.05541	0.04902
149.5	0.02847	0.05523	0.04832
149	0.029	0.05852	0.04884
148.5	0.02975	0.06351	0.0499
148	0.03057	0.06751	0.0511
147.5	0.0314	0.06914	0.05252
147	0.03221	0.0686	0.05427
146.5	0.03304	0.06702	0.05613
146	0.03391	0.06519	0.05756
145.5	0.03484	0.06359	0.05806
145	0.03582	0.06222	0.05755
144.5	0.03678	0.06109	0.05633
144	0.03761	0.06028	0.05514
143.5	0.03828	0.05983	0.05413
143	0.03881	0.05972	0.05304
142.5	0.03928	0.05976	0.05156
142	0.03979	0.05995	0.04975
141.5	0.04043	0.06066	0.04841
141	0.04118	0.06246	0.04855
140.5	0.04188	0.06538	0.05032
140	0.0423	0.06876	0.0529
139.5	0.04229	0.07139	0.05477
139	0.04181	0.07243	0.05513
138.5	0.04089	0.07148	0.05393
138	0.03975	0.06953	0.05279
137.5	0.03863	0.0679	0.05316
137	0.03772	0.06728	0.05515
136.5	0.03702	0.06692	0.05675
136	0.03646	0.06584	0.05625
135.5	0.03596	0.06341	0.05276
135	0.03543	0.06061	0.04846
134.5	0.0349	0.05914	0.0464
134	0.03449	0.06159	0.05027
133.5	0.0343	0.06674	0.05759
133	0.03435	0.07254	0.06458
132.5	0.0346	0.07632	0.06679
132	0.03489	0.07766	0.06411
131.5	0.03507	0.07786	0.05973
131	0.03499	0.07999	0.06064
130.5	0.03467	0.08511	0.07026
130	0.03421	0.09123	0.08477
129.5	0.03373	0.09678	0.09621
129	0.0333	0.10657	0.102
128.5	0.03296	0.13524	0.11159
128	0.03269	0.21629	0.15382
127.5	0.03243	0.37798	0.26724
127	0.03221	0.64451	0.49496
126.5	0.03211	1.00434	0.83379
126	0.03221	1.39424	1.2318
125.5	0.03257	1.74274	1.61562
125	0.03317	1.95784	1.89128
124.5	0.03387	2	2
124	0.03445	1.83519	1.88132
123.5	0.03468	1.51005	1.58733
123	0.03457	1.13123	1.21564
122.5	0.0342	0.77871	0.85183
122	0.03376	0.52163	0.5688
121.5	0.03345	0.37694	0.39459
121	0.03341	0.34718	0.34323
120.5	0.03368	0.39972	0.37834
120	0.03405	0.48138	0.45244
119.5	0.03436	0.56126	0.53484
119	0.03451	0.61934	0.6037
118.5	0.03448	0.64807	0.64775
118	0.03435	0.63909	0.65284
117.5	0.03425	0.59134	0.61623
117	0.03427	0.50996	0.53874
116.5	0.03441	0.40567	0.4299
116	0.03458	0.298	0.31415
115.5	0.03469	0.20368	0.21066
115	0.03468	0.13908	0.14065
114.5	0.03456	0.10661	0.10495
114	0.0344	0.10004	0.09818
113.5	0.0343	0.10748	0.10645
113	0.03434	0.11413	0.11263
112.5	0.03451	0.11463	0.11147
112	0.03481	0.10814	0.10268
111.5	0.03523	0.09931	0.09234
111	0.03576	0.09213	0.08488
110.5	0.03647	0.08951	0.08292
110	0.03732	0.08949	0.08308
109.5	0.03827	0.08993	0.08256
109	0.03919	0.08951	0.0799
108.5	0.0399	0.08847	0.07626
108	0.04027	0.08756	0.07338
107.5	0.0401	0.08738	0.07276
107	0.03947	0.08704	0.07338
106.5	0.03858	0.0852	0.073
106	0.03766	0.08087	0.0699
105.5	0.03695	0.07511	0.06461
105	0.03662	0.06942	0.05868
104.5	0.03677	0.06592	0.05451
104	0.03728	0.06531	0.0534
103.5	0.03798	0.06697	0.05495
103	0.03866	0.06919	0.05719
102.5	0.03923	0.07072	0.05866
102	0.03962	0.07127	0.05885
101.5	0.03987	0.07136	0.05835
101	0.04005	0.07177	0.05815
100.5	0.04022	0.0728	0.05884
100	0.04044	0.0737	0.05979
99.5	0.04068	0.07369	0.06012
99	0.04094	0.0724	0.05925
98.5	0.04119	0.07024	0.05746
98	0.04139	0.06821	0.05554
97.5	0.04151	0.06726	0.05434
97	0.04151	0.0676	0.05403
96.5	0.04138	0.06833	0.05399
96	0.04117	0.06867	0.05364
95.5	0.04096	0.06842	0.05298
95	0.04085	0.06815	0.05257
94.5	0.04098	0.06901	0.05348
94	0.04137	0.07205	0.0563
93.5	0.0419	0.07685	0.06049
93	0.04233	0.08201	0.06474
92.5	0.04245	0.08572	0.06767
92	0.04215	0.08687	0.06856
91.5	0.04141	0.08482	0.06707
91	0.04041	0.08064	0.06428
90.5	0.03946	0.07603	0.06126
90	0.03881	0.07253	0.05879
89.5	0.03853	0.07043	0.05684
89	0.03855	0.06931	0.05518
88.5	0.03879	0.06846	0.05361
88	0.03912	0.06727	0.05214
87.5	0.03953	0.06583	0.05123
87	0.04007	0.0652	0.05155
86.5	0.04076	0.06633	0.05317
86	0.04155	0.06963	0.05599
85.5	0.0423	0.07515	0.05963
85	0.04283	0.08138	0.06327
84.5	0.043	0.08669	0.06611
84	0.04271	0.08857	0.06711
83.5	0.04221	0.08705	0.06629
83	0.04169	0.08262	0.06372
82.5	0.0413	0.07637	0.05988
82	0.04104	0.07025	0.05576
81.5	0.04082	0.06545	0.05219
81	0.04039	0.06285	0.04994
80.5	0.03971	0.0614	0.0488
80	0.03883	0.06027	0.0484
79.5	0.038	0.05896	0.04828
79	0.03744	0.05771	0.04823
78.5	0.03736	0.05737	0.04843
78	0.03789	0.05933	0.04937
77.5	0.0388	0.06373	0.05125
77	0.03982	0.06968	0.05382
76.5	0.0407	0.0754	0.05641
76	0.04131	0.07921	0.05835
75.5	0.04156	0.07989	0.05915
75	0.04142	0.07721	0.0589
74.5	0.04092	0.0728	0.05823
74	0.04009	0.06855	0.05775
73.5	0.03897	0.06589	0.05762
73	0.03769	0.06494	0.05754
72.5	0.0364	0.06529	0.05698
72	0.0353	0.06587	0.05556
71.5	0.03463	0.06571	0.05338
71	0.03452	0.06457	0.05117
70.5	0.03495	0.06306	0.04976
70	0.03576	0.06191	0.04952
69.5	0.03681	0.06174	0.05063
69	0.03792	0.06268	0.05246
68.5	0.03893	0.06441	0.05433
68	0.03974	0.0664	0.05552
67.5	0.04029	0.06812	0.05591
67	0.04054	0.06931	0.05557
66.5	0.04035	0.06965	0.05442
66	0.03957	0.06888	0.05254
65.5	0.03813	0.06673	0.04981
65	0.03575	0.06247	0.04585
64.5	0.03264	0.05657	0.04115
64	0.02901	0.0497	0.03614
63.5	0.02516	0.04288	0.03147
63	0.02146	0.03726	0.02761
62.5	0.01818	0.0335	0.02479
62	0.01564	0.03221	0.02303
61.5	0.01372	0.03213	0.02163
61	0.01217	0.03212	0.02016
60.5	0.01076	0.03098	0.01826
60	0.00927	0.02841	0.01596
59.5	0.00763	0.02458	0.01344
59	0.00587	0.02018	0.01102
58.5	0.00423	0.01633	0.00898
58	0.00286	0.01347	0.00743
57.5	0.0019	0.01163	0.00631
57	0.00124	0.01017	0.00541
56.5	0.0008	0.00852	0.00456
56	0.00047	0.00625	0.00359
55.5	0.00017	0.0036	0.00247
55	0	0.00124	0.00135
54.5	0.00017	0	0.00046
54	0.00077	0.00016	0
53.5	0.00191	0.0018	0.00023
53	0.0036	0.00465	0.00128
52.5	0.00552	0.00786	0.00304
52	0.00729	0.01078	0.00524
51.5	0.00847	0.01296	0.00747
51	0.00883	0.01435	0.00931
50.5	0.00819	0.01489	0.01034
50	0.00645	0.01465	0.01036

## Sheet: Fig. 1e
-58.9988	3.29039e-11	8.21805e-12	1.93588e-10	1.00999e-09	4.03488e-09	5.34998e-09
-57.997	2.10812e-11	3.39837e-10	1.95517e-10	1.1306e-09	4.13994e-09	5.69341e-09
-56.9988	1.76517e-11	3.0631e-10	2.34456e-10	1.02499e-09	4.21708e-09	6.0539e-09
-55.9961	1.76528e-11	3.49863e-10	2.30166e-10	1.06684e-09	4.38295e-09	6.34707e-09
-54.9931	1.59185e-11	3.46645e-10	2.14311e-10	1.12801e-09	4.62012e-09	6.63445e-09
-53.9968	1.66542e-11	3.04579e-10	1.95222e-10	1.11408e-09	4.77407e-09	6.9577e-09
-53.0006	1.60509e-11	3.1523e-10	1.81986e-10	1.14608e-09	4.99757e-09	7.27768e-09
-52.0038	1.6489e-11	2.78315e-10	1.85136e-10	1.22719e-09	5.25184e-09	7.636e-09
-50.9954	1.58121e-11	2.69757e-10	1.81822e-10	1.26052e-09	5.51378e-09	8.03612e-09
-50.0047	1.51004e-11	2.98674e-10	2.06536e-10	1.31855e-09	5.7964e-09	8.48284e-09
-49.0056	1.67742e-11	2.76684e-10	1.97662e-10	1.42199e-09	6.1307e-09	8.9088e-09
-48.0014	1.58468e-11	2.53033e-10	2.07293e-10	1.4974e-09	6.51445e-09	9.39601e-09
-47.0002	1.42669e-11	2.35705e-10	1.95964e-10	1.56082e-09	6.91213e-09	1.00053e-08
-46.0061	1.62132e-11	2.06682e-10	1.98929e-10	1.58242e-09	7.27118e-09	1.06224e-08
-44.9993	1.71161e-11	2.01258e-10	2.22509e-10	1.64432e-09	7.68488e-09	1.13284e-08
-43.9987	1.73125e-11	2.02625e-10	2.38287e-10	1.74804e-09	8.18919e-09	1.20648e-08
-43.0015	1.8656e-11	1.99274e-10	2.46715e-10	1.89274e-09	8.7474e-09	1.28113e-08
-42.0004	2.04563e-11	2.1203e-10	2.65866e-10	2.00634e-09	9.22033e-09	1.36601e-08
-41.0018	1.96691e-11	2.08557e-10	2.4829e-10	2.06127e-09	9.73365e-09	1.45188e-08
-39.9958	2.1555e-11	2.01829e-10	2.50307e-10	2.20314e-09	1.03873e-08	1.53898e-08
-38.9954	2.37485e-11	1.83675e-10	2.17885e-10	2.38367e-09	1.10516e-08	1.63557e-08
-37.9982	2.41455e-11	2.1219e-10	2.35797e-10	2.55174e-09	1.17193e-08	1.74562e-08
-36.9989	2.66101e-11	2.04477e-10	2.53879e-10	2.76334e-09	1.23933e-08	1.85569e-08
-35.9969	2.69552e-11	1.82763e-10	2.74251e-10	2.94684e-09	1.31424e-08	1.97877e-08
-34.9917	2.99648e-11	1.81973e-10	3.01284e-10	3.18459e-09	1.40015e-08	2.10699e-08
-34.0011	3.22985e-11	2.03875e-10	2.94603e-10	3.49941e-09	1.49326e-08	2.24662e-08
-33.0039	3.07125e-11	1.92954e-10	3.00899e-10	3.81169e-09	1.58344e-08	2.39577e-08
-31.9971	3.1158e-11	2.07013e-10	3.01792e-10	4.06518e-09	1.67316e-08	2.55491e-08
-30.9987	2.72835e-11	1.83221e-10	2.82523e-10	4.38447e-09	1.77653e-08	2.72496e-08
-30.0011	2.78409e-11	1.69409e-10	2.8848e-10	4.72934e-09	1.88705e-08	2.91173e-08
-29.0041	2.70132e-11	1.51781e-10	3.22546e-10	5.09122e-09	1.99943e-08	3.10788e-08
-27.9952	2.51458e-11	1.40382e-10	3.37033e-10	5.46435e-09	2.11351e-08	3.30852e-08
-26.9975	2.465e-11	1.61219e-10	3.92985e-10	5.86961e-09	2.23543e-08	3.52043e-08
-26.0041	2.30598e-11	1.65094e-10	3.91539e-10	6.25892e-09	2.37032e-08	3.7515e-08
-24.9974	2.22926e-11	2.10874e-10	4.5029e-10	6.75637e-09	2.50541e-08	3.98538e-08
-23.9958	2.03654e-11	2.08939e-10	5.41035e-10	7.27068e-09	2.64639e-08	4.23729e-08
-23.0061	1.88822e-11	1.89929e-10	6.15208e-10	7.76501e-09	2.80487e-08	4.50382e-08
-21.9945	1.97996e-11	2.0649e-10	7.06014e-10	8.34292e-09	2.9758e-08	4.78153e-08
-20.9897	1.98602e-11	2.25192e-10	8.08784e-10	9.03301e-09	3.15641e-08	5.06994e-08
-19.9909	2.18466e-11	2.38492e-10	9.43314e-10	9.74747e-09	3.34141e-08	5.37237e-08
-18.9983	2.39071e-11	2.48072e-10	1.08426e-09	1.05117e-08	3.54185e-08	5.7036e-08
-18.0045	2.33531e-11	2.78365e-10	1.17784e-09	1.13724e-08	3.74649e-08	6.05382e-08
-17.0031	2.32872e-11	2.83132e-10	1.32214e-09	1.23363e-08	3.96378e-08	6.42401e-08
-15.995	2.20233e-11	2.59191e-10	1.38815e-09	1.33288e-08	4.19501e-08	6.80709e-08
-15.0036	2.2749e-11	2.85355e-10	1.52381e-09	1.44355e-08	4.43705e-08	7.2031e-08
-13.9993	2.31021e-11	2.37329e-10	1.66142e-09	1.56365e-08	4.69529e-08	7.60675e-08
-12.999	1.92781e-11	2.67164e-10	1.78365e-09	1.68719e-08	4.9654e-08	8.02211e-08
-11.9943	2.00992e-11	3.09006e-10	1.96495e-09	1.82593e-08	5.23796e-08	8.44274e-08
-11.001	1.97431e-11	3.49623e-10	2.16873e-09	1.96809e-08	5.53105e-08	8.91626e-08
-10.0003	1.73467e-11	3.5042e-10	2.35421e-09	2.12113e-08	5.83623e-08	9.4285e-08
-8.97915	1.60944e-11	3.61414e-10	2.59556e-09	2.29295e-08	6.16626e-08	9.97891e-08
-8.002	1.43552e-11	3.97963e-10	2.83718e-09	2.47613e-08	6.50285e-08	1.05433e-07
-6.99888	1.41347e-11	4.14052e-10	3.20502e-09	2.66527e-08	6.85803e-08	1.11352e-07
-5.9999	1.45199e-11	4.49617e-10	3.55392e-09	2.85178e-08	7.23984e-08	1.17546e-07
-5.00028	1.52979e-11	4.69523e-10	4.03193e-09	3.05533e-08	7.6482e-08	1.24088e-07
-3.99133	1.48966e-11	5.26518e-10	4.53041e-09	3.26962e-08	8.06919e-08	1.31042e-07
-2.99552	1.46079e-11	6.46664e-10	5.07987e-09	3.48371e-08	8.48781e-08	1.38336e-07
-1.67356	1.43646e-11	7.37246e-10	5.60996e-09	3.71241e-08	8.92221e-08	1.46027e-07
-0.94811	1.40507e-11	8.43017e-10	6.14639e-09	3.94762e-08	9.36433e-08	1.54159e-07
0.00174	1.52001e-11	8.72514e-10	6.78312e-09	4.20183e-08	9.80456e-08	1.62254e-07
0.94777	1.6801e-11	1.00454e-09	7.54994e-09	4.46558e-08	1.02726e-07	1.70793e-07
1.65788	1.64277e-11	1.19473e-09	8.33198e-09	4.73764e-08	1.07527e-07	1.79878e-07
3.0036	2.38405e-11	1.46942e-09	9.20631e-09	5.02767e-08	1.12542e-07	1.89706e-07
4.00379	3.85165e-11	1.70901e-09	1.01041e-08	5.33834e-08	1.17834e-07	2.00028e-07
5.00131	7.12187e-11	2.04202e-09	1.10899e-08	5.68016e-08	1.23337e-07	2.10831e-07
6.00484	1.21755e-10	2.46049e-09	1.20436e-08	6.03378e-08	1.29148e-07	2.21846e-07
7.00251	1.93854e-10	2.81987e-09	1.31619e-08	6.42004e-08	1.35448e-07	2.32818e-07
8.00305	2.95508e-10	3.21522e-09	1.44132e-08	6.8435e-08	1.4229e-07	2.44177e-07
9.00217	4.26998e-10	3.64651e-09	1.60088e-08	7.31096e-08	1.49394e-07	2.56356e-07
10.0152	5.34118e-10	4.14641e-09	1.80648e-08	7.8021e-08	1.56686e-07	2.69172e-07
11.0088	6.97044e-10	4.81308e-09	2.03766e-08	8.29769e-08	1.64694e-07	2.82673e-07
12.0046	9.06769e-10	5.54907e-09	2.29234e-08	8.81888e-08	1.73123e-07	2.96892e-07
13.0037	1.13527e-09	6.36422e-09	2.57735e-08	9.38087e-08	1.81884e-07	3.11053e-07
13.997	1.44385e-09	7.25601e-09	2.88305e-08	9.9588e-08	1.90907e-07	3.25155e-07
14.9962	1.82709e-09	8.42725e-09	3.22248e-08	1.05658e-07	2.00225e-07	3.39696e-07
16.0043	2.19316e-09	9.71243e-09	3.58413e-08	1.12079e-07	2.10111e-07	3.5486e-07
16.9996	2.66161e-09	1.1238e-08	4.00191e-08	1.18568e-07	2.20741e-07	3.70242e-07
18.0007	3.25248e-09	1.3267e-08	4.47398e-08	1.25121e-07	2.32202e-07	3.86822e-07
19.0027	3.93855e-09	1.56098e-08	4.97663e-08	1.31941e-07	2.44219e-07	4.03902e-07
19.9975	4.79304e-09	1.83164e-08	5.495e-08	1.39192e-07	2.56987e-07	4.20515e-07
21.0006	5.79722e-09	2.14888e-08	6.02547e-08	1.46682e-07	2.70566e-07	4.36966e-07
21.9967	6.98259e-09	2.47536e-08	6.5627e-08	1.54634e-07	2.84254e-07	4.53259e-07
22.9952	8.32372e-09	2.80533e-08	7.14471e-08	1.62947e-07	2.98227e-07	4.68816e-07
24.004	9.88011e-09	3.16572e-08	7.76944e-08	1.71417e-07	3.12884e-07	4.8448e-07
25.0011	1.1653e-08	3.56612e-08	8.44176e-08	1.80161e-07	3.28282e-07	5.00417e-07
26.0047	1.36393e-08	4.01533e-08	9.14819e-08	1.89418e-07	3.44482e-07	5.16355e-07
27.004	1.60016e-08	4.51753e-08	9.91973e-08	1.99028e-07	3.61248e-07	5.32349e-07
28.0053	1.85682e-08	5.0587e-08	1.07542e-07	2.09746e-07	3.7781e-07	5.48228e-07
29.004	2.14178e-08	5.64634e-08	1.16295e-07	2.21482e-07	3.94612e-07	5.62719e-07
30.0047	2.46676e-08	6.2711e-08	1.25534e-07	2.33545e-07	4.12389e-07	5.77225e-07
31.0031	2.8232e-08	6.94768e-08	1.35227e-07	2.45865e-07	4.31075e-07	5.91703e-07
32.0005	3.22416e-08	7.66447e-08	1.45343e-07	2.58944e-07	4.5008e-07	6.05842e-07
33.0045	3.66248e-08	8.43276e-08	1.56031e-07	2.72525e-07	4.69486e-07	6.19946e-07
34.0024	4.16848e-08	9.26691e-08	1.6688e-07	2.86381e-07	4.89219e-07	6.34393e-07
35.002	4.77343e-08	1.01451e-07	1.77883e-07	3.00699e-07	5.08702e-07	6.50385e-07
36.0036	5.43643e-08	1.11397e-07	1.89584e-07	3.15629e-07	5.28158e-07	6.63608e-07
37.0008	6.15685e-08	1.22166e-07	2.02031e-07	3.31114e-07	5.47163e-07	6.75758e-07
38.0035	6.92705e-08	1.33523e-07	2.15853e-07	3.47424e-07	5.66042e-07	6.8873e-07
39.0082	7.76772e-08	1.45591e-07	2.30256e-07	3.6389e-07	5.85075e-07	6.99141e-07
40.0058	8.67586e-08	1.58501e-07	2.44244e-07	3.80448e-07	6.02993e-07	7.09899e-07
41.0126	9.61554e-08	1.73106e-07	2.58477e-07	3.98057e-07	6.19859e-07	7.19935e-07
41.9941	1.06262e-07	1.88639e-07	2.7333e-07	4.161e-07	6.35467e-07	7.33121e-07
43.0068	1.1727e-07	2.04123e-07	2.88682e-07	4.3443e-07	6.50413e-07	7.42313e-07
44.0004	1.29649e-07	2.19803e-07	3.04624e-07	4.52803e-07	6.64447e-07	7.51371e-07
45.0061	1.42989e-07	2.36066e-07	3.21178e-07	4.71573e-07	6.77807e-07	7.64421e-07
46.0138	1.56677e-07	2.53138e-07	3.38384e-07	4.90638e-07	6.91136e-07	7.70438e-07
47.0029	1.71271e-07	2.70243e-07	3.55822e-07	5.10156e-07	7.04233e-07	7.78373e-07
48.0085	1.86384e-07	2.87144e-07	3.73524e-07	5.29687e-07	7.17381e-07	7.86349e-07
49.0132	2.02177e-07	3.04142e-07	3.91289e-07	5.48846e-07	7.2997e-07	7.92681e-07
50.0074	2.18469e-07	3.22219e-07	4.08953e-07	5.67803e-07	7.48291e-07	8.01551e-07
50.996	2.35885e-07	3.39841e-07	4.27011e-07	5.86337e-07	7.60091e-07	8.10196e-07
52.0002	2.55005e-07	3.56003e-07	4.45842e-07	6.04273e-07	7.71115e-07	8.26962e-07
53.0078	2.75534e-07	3.72993e-07	4.65127e-07	6.21851e-07	7.82234e-07	8.31533e-07
54.0042	2.96527e-07	3.92652e-07	4.8468e-07	6.38905e-07	8.01982e-07	8.39646e-07
55.0014	3.17936e-07	4.13495e-07	5.04372e-07	6.55803e-07	8.13843e-07	8.5666e-07
56.0042	3.37895e-07	4.32906e-07	5.24401e-07	6.73591e-07	8.29365e-07	8.63982e-07
57.0008	3.58982e-07	4.5305e-07	5.45053e-07	6.90197e-07	8.45391e-07	8.78715e-07
58.0073	3.83677e-07	4.74535e-07	5.63733e-07	7.05827e-07	8.50328e-07	8.97225e-07
58.9995	4.10056e-07	5.02078e-07	5.85085e-07	7.21224e-07	8.74611e-07	8.98425e-07
60.0045	4.34744e-07	5.30485e-07	6.04613e-07	7.34969e-07	8.57276e-07	9.73823e-07

## Sheet: Fig. 1f
400	0.22732	0.36862	0.39648	0.36496	0.32139	0.22732	0.36862	0.39648	0.36496	0.32139
405	0.23954	0.36026	0.39648	0.37609	0.31985	0.23677	0.36536	0.39794	0.36866	0.32069
410	0.24344	0.36722	0.40086	0.36492	0.32084	0.24963	0.36906	0.39763	0.37137	0.32385
415	0.26233	0.36958	0.39018	0.37141	0.32952	0.26293	0.37426	0.39697	0.37288	0.325
420	0.2755	0.3796	0.40413	0.37946	0.32762	0.27726	0.37952	0.39873	0.37424	0.32536
425	0.28745	0.38755	0.39241	0.37607	0.33046	0.29479	0.38546	0.40256	0.3764	0.32708
430	0.30491	0.387	0.39827	0.37725	0.3253	0.31055	0.39136	0.4045	0.37821	0.3284
435	0.31922	0.39822	0.39767	0.37703	0.32985	0.32761	0.39865	0.40752	0.37964	0.3304
440	0.33561	0.39767	0.41211	0.38095	0.32338	0.34658	0.40664	0.41087	0.38229	0.33207
445	0.35889	0.40913	0.42017	0.38871	0.33683	0.36585	0.41437	0.41526	0.38506	0.33365
450	0.38844	0.41521	0.41944	0.38358	0.33286	0.38724	0.42273	0.41937	0.38791	0.33539
455	0.40068	0.43352	0.41777	0.38479	0.33586	0.41082	0.43258	0.42604	0.39154	0.33728
460	0.4272	0.4405	0.42971	0.39184	0.34192	0.43571	0.44294	0.43283	0.3955	0.34057
465	0.45217	0.45501	0.43765	0.39404	0.33921	0.46174	0.45348	0.43999	0.401	0.34371
470	0.47433	0.45467	0.43852	0.40196	0.34681	0.48834	0.46649	0.44735	0.40607	0.34762
475	0.51075	0.47152	0.4493	0.41083	0.3468	0.51545	0.48124	0.45522	0.4115	0.35118
480	0.54678	0.49593	0.46579	0.41595	0.35128	0.54369	0.49588	0.46478	0.41861	0.35691
485	0.57876	0.50099	0.47305	0.42085	0.36144	0.57416	0.51144	0.47481	0.42592	0.36286
490	0.6055	0.51416	0.47636	0.43749	0.36446	0.60516	0.52789	0.48633	0.43407	0.36916
495	0.62823	0.54081	0.49313	0.43669	0.36638	0.63424	0.54431	0.49946	0.4431	0.37626
500	0.65713	0.5713	0.50666	0.44851	0.37597	0.66504	0.56399	0.51244	0.45274	0.38333
505	0.6991	0.57625	0.52467	0.46174	0.3959	0.69394	0.58513	0.52754	0.46458	0.39253
510	0.73586	0.60468	0.52806	0.46523	0.40127	0.72227	0.60478	0.54353	0.47585	0.40178
515	0.76819	0.62152	0.5565	0.48148	0.41124	0.75187	0.62558	0.55995	0.48999	0.41195
520	0.77196	0.63553	0.58205	0.49332	0.4173	0.77877	0.64789	0.57829	0.50371	0.42327
525	0.81324	0.67116	0.58123	0.50802	0.42458	0.80509	0.67113	0.59608	0.51849	0.43656
530	0.82865	0.70405	0.61544	0.54104	0.44797	0.83174	0.69275	0.61506	0.53495	0.45137
535	0.85832	0.71212	0.64173	0.53994	0.45311	0.85505	0.71698	0.63336	0.55248	0.46599
540	0.90443	0.72977	0.65357	0.57644	0.47331	0.87625	0.7386	0.65432	0.5705	0.48144
545	0.90139	0.75964	0.67815	0.5884	0.48899	0.89671	0.76279	0.67466	0.59136	0.49798
550	0.91772	0.79639	0.68879	0.59924	0.51253	0.91744	0.78642	0.69448	0.61246	0.5156
555	0.95028	0.80915	0.71551	0.62966	0.53889	0.934	0.80723	0.71794	0.63387	0.53494
560	0.95549	0.84277	0.72596	0.65449	0.55666	0.94797	0.82775	0.7391	0.65554	0.55571
565	0.96912	0.84251	0.75855	0.66346	0.57126	0.95929	0.8499	0.76082	0.67774	0.57673
570	0.99319	0.88763	0.7803	0.71095	0.59317	0.96365	0.87228	0.78318	0.70035	0.60035
575	1	0.89541	0.80009	0.72546	0.61112	0.96799	0.89308	0.80327	0.72243	0.62358
580	0.99541	0.90007	0.83925	0.74349	0.63731	0.96887	0.91126	0.82314	0.74738	0.64599
585	0.98229	0.92981	0.84817	0.77941	0.67647	0.964	0.92846	0.84186	0.76925	0.66965
590	0.98283	0.95575	0.88074	0.78412	0.68429	0.95496	0.94275	0.86278	0.79292	0.69471
595	0.95248	0.97592	0.8995	0.82518	0.73318	0.94159	0.95685	0.88099	0.81594	0.71912
600	0.94905	0.98851	0.89913	0.83128	0.74451	0.9221	0.96553	0.89973	0.83631	0.74495
605	0.92744	0.99634	0.9074	0.87374	0.75897	0.90017	0.9721	0.91554	0.85816	0.77087
610	0.89666	0.99832	0.92133	0.87013	0.79924	0.87415	0.97583	0.92725	0.87875	0.79585
615	0.85608	1	0.95613	0.91487	0.83225	0.84526	0.97682	0.93972	0.89542	0.81821
620	0.82205	0.99761	0.9589	0.91673	0.8398	0.81356	0.97386	0.95056	0.9115	0.84139
625	0.77879	0.98314	0.98638	0.93502	0.87726	0.77974	0.96452	0.95813	0.92431	0.86154
630	0.75877	0.96762	0.97404	0.96578	0.8963	0.74388	0.95285	0.96372	0.93965	0.88173
635	0.70922	0.94106	0.96807	0.97	0.91207	0.70643	0.93494	0.96654	0.94979	0.90077
640	0.66445	0.94071	0.98529	0.96279	0.9224	0.66848	0.91437	0.96808	0.95987	0.91779
645	0.63413	0.92325	1	0.96092	0.93929	0.63031	0.8898	0.96434	0.96558	0.93059
650	0.58048	0.87312	0.98279	0.96617	0.95482	0.59236	0.86154	0.95572	0.9711	0.94479
655	0.55465	0.86018	0.96059	1	0.96664	0.55633	0.83211	0.94059	0.9715	0.95361
660	0.51545	0.79936	0.93839	0.98525	0.96834	0.51912	0.7997	0.92364	0.96755	0.96304
665	0.47924	0.77201	0.93834	0.98101	0.98647	0.48432	0.76747	0.90483	0.95896	0.96984
670	0.43618	0.72977	0.9149	0.97766	0.97307	0.45173	0.73081	0.87976	0.94888	0.97225
675	0.40462	0.68678	0.86409	0.97753	0.99601	0.42036	0.69283	0.84991	0.93518	0.97324
680	0.38245	0.65936	0.81998	0.93936	0.97428	0.39187	0.65495	0.8183	0.91787	0.97022
685	0.34949	0.61107	0.78755	0.92241	1	0.36444	0.61626	0.78473	0.89424	0.96335
690	0.32642	0.58655	0.76117	0.87549	0.98691	0.3393	0.58027	0.74949	0.86796	0.95057
695	0.30587	0.53749	0.70952	0.85185	0.94897	0.31673	0.54451	0.711	0.83816	0.93235
700	0.28914	0.5054	0.67174	0.8102	0.9501	0.29713	0.51003	0.67089	0.80586	0.9125
705	0.2671	0.45654	0.63502	0.77575	0.92165	0.27911	0.4776	0.63188	0.77015	0.88715
710	0.25284	0.43456	0.59131	0.74016	0.89103	0.2625	0.44578	0.59489	0.73307	0.85971
715	0.23901	0.40341	0.55072	0.6961	0.82783	0.24842	0.41587	0.55736	0.6953	0.82738
720	0.23091	0.37864	0.51504	0.65325	0.78599	0.23637	0.38677	0.52054	0.65816	0.79128
725	0.22055	0.35053	0.4736	0.62232	0.75476	0.22546	0.36142	0.48559	0.61965	0.75542
730	0.20645	0.33011	0.43508	0.58476	0.71707	0.21631	0.33721	0.4519	0.58262	0.71554
735	0.19976	0.30932	0.41308	0.53144	0.67251	0.20874	0.31679	0.42012	0.54541	0.67501
740	0.19463	0.28202	0.37471	0.50701	0.64436	0.20194	0.29748	0.39064	0.50853	0.63496
745	0.19386	0.26646	0.35608	0.46687	0.58976	0.19669	0.28066	0.36286	0.47416	0.59626
750	0.1858	0.25861	0.32507	0.42831	0.55451	0.19209	0.26504	0.33703	0.44164	0.55878
755	0.18848	0.23912	0.30114	0.40281	0.51141	0.18838	0.25202	0.31394	0.40957	0.52193
760	0.1839	0.23187	0.28544	0.3665	0.47588	0.18563	0.24045	0.29378	0.37936	0.48673
765	0.17799	0.22218	0.26704	0.33445	0.45047	0.18342	0.23026	0.27498	0.35306	0.45275
770	0.18128	0.21846	0.2452	0.31803	0.4021	0.1814	0.2221	0.25875	0.32748	0.42022
775	0.18035	0.20679	0.23093	0.29557	0.37373	0.17962	0.21502	0.24342	0.30418	0.39099
780	0.1797	0.20728	0.2196	0.26957	0.34948	0.17795	0.2075	0.22793	0.27942	0.35944
785	0.17616	0.20283	0.21329	0.25241	0.3298	0.1771	0.20193	0.21413	0.25912	0.3298
790	0.17551	0.19729	0.20626	0.24217	0.29876	0.17561	0.19765	0.20456	0.24005	0.30655
795	0.17235	0.19225	0.1962	0.22563	0.28647	0.17407	0.19271	0.19663	0.2261	0.28449
800	0.17436	0.18857	0.18743	0.21049	0.26824	0.17436	0.18857	0.18743	0.21049	0.26824

## Sheet: Fig. 1g
0	0	0	0
0.22	8.57314e-10	3.61229e-09	1.35234e-08	Col B 0V
0.3	1.65254e-09	5.86087e-09	1.97419e-08	Col C 10V
0.5	2.85801e-09	8.83701e-09	2.78948e-08	Col D 20V
0.84	6.76792e-09	1.75307e-08	5.0157e-08
