# Supplementary material for: Miniaturized spectrometer with intrinsic long-term image memory
Source: Nat Commun. 2024 Jan 23;15:676. doi: 10.1038/s41467-024-44884-1 (PMC10805890; doi:10.1038/s41467-024-44884-1)
Supplement: Supplementary file 3 — Source Data [file 41467_2024_44884_MOESM3_ESM.zip › WuGang_SourceData_Fig2.xlsx]

## Sheet: Fig. 2a
					532 nm
	1	2	3	4	5	6	7	8	9	10	11	12	13	14	15
1	0.43466	0.43888	0.44285	0.4473	0.45145	0.45655	0.46253	0.46779	0.47169	0.47217	0.46968	0.46819	0.46705	0.46568	0.46478
2	0.45696	0.45762	0.45872	0.46138	0.4639	0.46971	0.47624	0.4838	0.48891	0.49028	0.4836	0.47777	0.47413	0.46972	0.46751
3	0.45913	0.46009	0.46033	0.46199	0.46611	0.47367	0.48455	0.49716	0.50842	0.51529	0.50219	0.48509	0.47505	0.4689	0.46379
4	0.45316	0.45327	0.45463	0.45754	0.46234	0.47734	0.49204	0.5096	0.5307	0.54848	0.55499	0.50194	0.47844	0.46691	0.4583
5	0.44599	0.44613	0.44859	0.45207	0.45883	0.47692	0.49499	0.51824	0.55066	0.58833	0.62144	0.52264	0.48114	0.45679	0.44462
6	0.42873	0.42874	0.43254	0.43807	0.44811	0.46883	0.49217	0.52138	0.56531	0.62409	0.66448	0.51632	0.45594	0.42086	0.40417
7	0.38644	0.3867	0.39185	0.40776	0.42569	0.45455	0.49027	0.53153	0.59051	0.66037	0.69664	0.5156	0.4504	0.41125	0.38739
8	0.37081	0.37134	0.37759	0.39246	0.40774	0.43579	0.46878	0.51709	0.57577	0.65259	0.72141	0.50405	0.42213	0.38324	0.36136
9	0.34614	0.34686	0.35386	0.36296	0.36822	0.38639	0.40361	0.4358	0.48008	0.53622	0.578	0.45895	0.35341	0.31624	0.29874
10	0.28657	0.28794	0.29604	0.3096	0.30053	0.31699	0.31234	0.32487	0.34555	0.3748	0.38778	0.30039	0.25443	0.22865	0.21695
11	0.21001	0.21202	0.21982	0.25854	0.27268	0.27163	0.27951	0.29571	0.31838	0.34473	0.35123	0.25584	0.20604	0.17628	0.16282
12	0.15501	0.15883	0.16594	0.17981	0.19478	0.21204	0.2341	0.2582	0.28249	0.36441	0.34077	0.22243	0.18159	0.15875	0.14677
13	0.14185	0.14526	0.14968	0.1586	0.16975	0.18427	0.19976	0.21978	0.24191	0.26681	0.23098	0.18105	0.15655	0.14405	0.13583
14	0.13246	0.13547	0.13848	0.14431	0.14735	0.15385	0.16463	0.17262	0.20144	0.21458	0.16448	0.14824	0.14062	0.13241	0.12745
15	0.12617	0.12816	0.13043	0.13281	0.13561	0.13676	0.13785	0.13967	0.14621	0.15128	0.13938	0.13601	0.12943	0.1225	0.12091
							633 nm
	1	3	5	7	9	11	13	15	17	19	21	23	25	27	29
38.6715	0.09935	0.1026	0.1086	0.1153	0.12605	0.1363	0.1464	0.15035	0.1576	0.15675	0.14495	0.13655	0.12935	0.1197	0.11025
36.0045	0.1053	0.11165	0.12115	0.1409	0.19385	0.25055	0.2571	0.27715	0.275	0.25775	0.2232	0.19865	0.18125	0.15825	0.14455
33.3375	0.1333	0.14115	0.1631	0.23515	0.2746	0.3847	0.4072	0.43255	0.4578	0.4473	0.36145	0.27145	0.22585	0.19285	0.16615
30.6705	0.1565	0.16825	0.1916	0.3191	0.3663	0.49435	0.51235	0.5413	0.56875	0.58725	0.58015	0.3916	0.28355	0.23205	0.1928
28.0035	0.1711	0.18725	0.22215	0.39025	0.4556	0.56785	0.58865	0.62715	0.6615	0.6866	0.664	0.43955	0.3356	0.2574	0.21125
25.3365	0.1863	0.20695	0.25195	0.43745	0.50455	0.6081	0.63455	0.67985	0.72565	0.7575	0.69205	0.4768	0.36395	0.2621	0.21335
22.6695	0.18495	0.21215	0.26085	0.4348	0.53205	0.6255	0.6642	0.71135	0.76135	0.7858	0.6939	0.5	0.35335	0.273	0.21565
20.0025	0.19025	0.2196	0.2811	0.4283	0.5348	0.61455	0.66385	0.71735	0.76695	0.80265	0.814	0.5453	0.3719	0.27685	0.2196
17.3355	0.1869	0.21355	0.28375	0.4061	0.5192	0.5944	0.6412	0.6935	0.7426	0.7936	0.77495	0.5171	0.36325	0.261	0.20935
14.6685	0.179	0.2064	0.29135	0.3828	0.48595	0.55585	0.60495	0.6533	0.70125	0.74025	0.66645	0.4436	0.3242	0.2469	0.19565
12.0015	0.16735	0.1932	0.25035	0.32395	0.42655	0.46695	0.5179	0.56925	0.61625	0.64285	0.54525	0.3818	0.267	0.20295	0.1569
9.3345	0.1399	0.1623	0.1955	0.24715	0.3023	0.36525	0.4245	0.4679	0.51235	0.67195	0.44285	0.29975	0.21825	0.1635	0.13405
6.6675	0.1205	0.13565	0.1612	0.1824	0.21795	0.2695	0.32185	0.3984	0.35415	0.3913	0.2682	0.2032	0.1624	0.12615	0.1031
4.0005	0.0941	0.10485	0.11955	0.13195	0.1526	0.17535	0.1866	0.20505	0.27015	0.2856	0.1729	0.14155	0.11905	0.09525	0.0773
1.3335	0.07455	0.0837	0.09175	0.09895	0.10965	0.11555	0.12285	0.12835	0.1296	0.1171	0.11425	0.108	0.09145	0.0728	0.06265
							785 nm
	1	3	5	7	9	11	13	15	17	19	21	23	25	27	29
38.6715	0.07489	0.07808	0.08093	0.08305	0.08688	0.09533	0.10324	0.10781	0.1112	0.10811	0.10029	0.08197	0.07558	0.07322	0.07086
36.0045	0.06565	0.06953	0.07214	0.07587	0.0858	0.10201	0.13287	0.15582	0.17425	0.16988	0.15081	0.11297	0.07862	0.0712	0.06742
33.3375	0.06364	0.06845	0.07165	0.08192	0.10688	0.15273	0.2257	0.23332	0.25548	0.27027	0.25833	0.21602	0.13135	0.08703	0.08192
30.6705	0.07317	0.07887	0.08924	0.10496	0.15518	0.24968	0.31651	0.32236	0.33307	0.34319	0.34506	0.32531	0.17047	0.11813	0.10678
28.0035	0.0885	0.09391	0.10447	0.13214	0.21263	0.30226	0.36914	0.38133	0.39179	0.40501	0.40791	0.39553	0.21617	0.14285	0.12776
25.3365	0.09926	0.10732	0.11941	0.15459	0.25975	0.33695	0.40147	0.41405	0.42285	0.44256	0.44801	0.43066	0.24334	0.15705	0.13612
22.6695	0.10423	0.11425	0.13037	0.16894	0.28983	0.35912	0.41396	0.43179	0.44639	0.46875	0.47278	0.45017	0.27902	0.16093	0.14049
20.0025	0.10757	0.11848	0.13617	0.17622	0.30015	0.36275	0.40835	0.42875	0.44973	0.47224	0.4857	0.47499	0.25263	0.16103	0.13808
17.3355	0.106	0.11617	0.13553	0.17553	0.28993	0.35017	0.38762	0.40821	0.434	0.4602	0.47101	0.47342	0.28216	0.1601	0.13558
14.6685	0.09686	0.10595	0.12192	0.16555	0.26747	0.31553	0.35145	0.37715	0.40162	0.42811	0.43617	0.42162	0.26319	0.1455	0.12074
12.0015	0.08708	0.09057	0.10074	0.12088	0.1828	0.2455	0.2802	0.31523	0.33941	0.36069	0.37012	0.34806	0.1542	0.10639	0.09853
9.3345	0.07007	0.07391	0.0801	0.08722	0.10673	0.15833	0.20324	0.24211	0.27646	0.294	0.30437	0.28364	0.10467	0.07666	0.07017
6.6675	0.05248	0.05523	0.05833	0.06167	0.07042	0.08393	0.1057	0.14575	0.20801	0.19941	0.18678	0.17248	0.06349	0.05597	0.04963
4.0005	0.03995	0.04197	0.04324	0.04369	0.04722	0.05273	0.05499	0.05789	0.05872	0.06044	0.0626	0.04565	0.04216	0.03867	0.03572
1.3335	0.02821	0.02826	0.02924	0.03229	0.03415	0.03572	0.03484	0.03386	0.03278	0.03253	0.02983	0.02791	0.02703	0.02663	0.02486

## Sheet: Fig. 2b
532	0.27536
633	0.2184
785	0.09484

## Sheet: Fig. 2c
532	0.4187	0.01179	0.56252
633	0.71681	0.05861	0.4954
785	0.34847	0.03567	0.22535

## Sheet: Fig. 2d
532	0.28715
633	0.277
785	0.13051

## Sheet: Fig. 2f
400	0.52396	0.65973	0.68891
405	0.63753	0.68992	0.73744
410	0.55131	0.78789	0.70244
415	0.66189	0.70328	0.75401
420	0.64308	0.6511	0.7785
425	0.65457	0.68141	0.71509
430	0.66906	0.72846	0.77854
435	0.64988	0.69273	0.69878
440	0.73154	0.67038	0.70821
445	0.59568	0.71348	0.73947
450	0.8051	0.72351	0.67218
455	0.66608	0.68899	0.74366
460	0.57543	0.76965	0.6766
465	0.65353	0.6984	0.76253
470	0.66122	0.81009	0.62666
475	0.62911	0.71998	0.74359
480	0.7212	0.74995	0.69566
485	0.69145	0.74338	0.76928
490	0.79475	0.79546	0.66888
495	0.74895	0.73236	0.70955
500	0.88284	0.86265	0.63483
505	0.81774	0.77384	0.67314
510	0.83014	0.72237	0.79914
515	0.78257	0.80725	0.63063
520	1	0.76063	0.6965
525	0.90552	0.78262	0.67997
530	0.76804	0.8906	0.74391
535	0.90897	0.79545	0.67488
540	0.99336	0.80202	0.70927
545	0.77915	0.77392	0.69491
550	0.8134	0.76169	0.72442
555	0.93853	0.83834	0.70868
560	0.97735	0.80942	0.70602
565	0.85038	0.80743	0.69829
570	0.80125	0.86288	0.75432
575	0.83828	1	0.72536
580	0.79674	0.93668	0.68763
585	0.6889	0.91296	0.79142
590	0.71697	0.91633	0.77552
595	0.91445	0.88464	0.73543
600	0.64542	0.84422	0.74629
605	0.79007	0.89375	0.73781
610	0.628	0.88295	0.7691
615	0.75048	0.81795	0.76015
620	0.70268	0.92469	0.70756
625	0.86326	0.87925	0.70845
630	0.68368	0.85212	0.79489
635	0.59793	0.81588	0.75798
640	0.71851	0.90013	0.83016
645	0.62443	0.84092	0.87649
650	0.58606	0.88189	0.89757
655	0.59902	0.9794	0.78361
660	0.55185	0.78321	0.84798
665	0.53531	0.90523	0.89188
670	0.57684	0.9361	0.82053
675	0.47438	0.83412	0.90202
680	0.5155	0.72233	0.99581
685	0.47905	0.74046	0.9036
690	0.42702	0.75732	0.90144
695	0.48236	0.81837	0.80572
700	0.43624	0.7957	0.86081
705	0.42228	0.77164	0.84772
710	0.39696	0.88272	0.94651
715	0.45201	0.72835	1
720	0.39239	0.7485	0.91062
725	0.44905	0.7336	0.88519
730	0.43127	0.70419	0.87793
735	0.45064	0.77013	0.92357
740	0.45322	0.73078	0.91364
745	0.47367	0.66688	0.87937
750	0.45964	0.67489	0.8312
755	0.48087	0.63584	0.86653
760	0.51228	0.64298	0.76253
765	0.53288	0.55465	0.89079
770	0.48908	0.59372	0.7958
775	0.5122	0.58638	0.73638
780	0.53291	0.52337	0.82576
785	0.54726	0.59476	0.66992
790	0.53117	0.56194	0.61389
795	0.52806	0.53729	0.70482
800	0.6749	0.56197	0.61957
