# Supplementary material for: Miniaturized spectrometer with intrinsic long-term image memory
Source: Nat Commun. 2024 Jan 23;15:676. doi: 10.1038/s41467-024-44884-1 (PMC10805890; doi:10.1038/s41467-024-44884-1)
Supplement: Supplementary file 3 — Source Data [file 41467_2024_44884_MOESM3_ESM.zip › WuGang_SourceData_Fig3.xlsx]

## Sheet: Fig. 3e
	-20	-19	-18	-17	-16	-15	-14	-13	-12	-11	-10	-9	-8	-7	-6	-5	-4	-3	-2	-1	0	1	2	3	4	5	6	7	8	9	10	11	12	13	14	15	16	17	18	19	20
400	0.0046	0.00486	0.00537	0.00617	0.00674	0.00715	0.00801	0.00905	0.01028	0.01113	0.01272	0.01416	0.01577	0.01762	0.01939	0.02224	0.02384	0.02719	0.03057	0.03434	0.03813	0.04222	0.04613	0.05193	0.05857	0.06327	0.07275	0.07968	0.08798	0.10049	0.10951	0.12471	0.13632	0.1553	0.17163	0.18969	0.21144	0.24074	0.25923	0.29053	0.32037
410	0.00493	0.0052	0.00557	0.00651	0.00687	0.00736	0.00818	0.0092	0.01055	0.01131	0.01268	0.01406	0.01608	0.01774	0.01934	0.02212	0.02468	0.02725	0.03115	0.03485	0.03855	0.04162	0.04758	0.05214	0.0577	0.06555	0.07153	0.08246	0.09004	0.09921	0.10949	0.1228	0.13669	0.1513	0.17264	0.18817	0.21271	0.23804	0.2649	0.28986	0.31983
420	0.00558	0.00556	0.00617	0.007	0.00749	0.00778	0.00848	0.00978	0.01055	0.01155	0.0131	0.01457	0.01657	0.01795	0.02013	0.02185	0.02438	0.02767	0.03087	0.03415	0.03886	0.04192	0.04788	0.05343	0.05772	0.06484	0.07253	0.08013	0.09133	0.10241	0.11386	0.124	0.13643	0.15521	0.17458	0.19156	0.2098	0.23481	0.26479	0.29536	0.32659
430	0.00618	0.00604	0.00658	0.00767	0.00786	0.00829	0.00919	0.01006	0.01137	0.01227	0.01336	0.01519	0.01666	0.01881	0.02071	0.02267	0.02549	0.02895	0.03211	0.03565	0.0383	0.04346	0.04877	0.05393	0.05913	0.065	0.07508	0.08356	0.08904	0.102	0.11319	0.12342	0.14174	0.15436	0.17214	0.19442	0.21068	0.2446	0.26344	0.29756	0.32427
440	0.0068	0.0068	0.00728	0.00858	0.00847	0.00869	0.00958	0.01069	0.01153	0.01233	0.01373	0.01518	0.01764	0.01912	0.02117	0.02272	0.02528	0.02874	0.03282	0.03653	0.03963	0.04339	0.04869	0.05297	0.06016	0.0681	0.07401	0.08244	0.09296	0.10438	0.11431	0.12911	0.14167	0.15846	0.17345	0.19599	0.21816	0.24665	0.26957	0.30319	0.32236
450	0.00787	0.00757	0.00797	0.00918	0.00952	0.00922	0.01006	0.01129	0.01261	0.01295	0.01433	0.01615	0.01773	0.01997	0.02176	0.02334	0.02679	0.02981	0.03252	0.03744	0.04034	0.04343	0.05033	0.05503	0.06022	0.06887	0.07668	0.08329	0.09352	0.10323	0.11509	0.12999	0.14314	0.16321	0.17417	0.19528	0.21864	0.24418	0.28015	0.29902	0.33181
460	0.00865	0.00827	0.00874	0.01045	0.0102	0.00993	0.01115	0.012	0.01307	0.01389	0.01521	0.01665	0.01892	0.02004	0.02201	0.02483	0.02675	0.03139	0.03366	0.03777	0.04132	0.04542	0.04989	0.05534	0.06284	0.06903	0.0785	0.08618	0.09595	0.10514	0.11757	0.13243	0.14356	0.16072	0.17847	0.20202	0.22153	0.25229	0.27835	0.30527	0.34084
470	0.00961	0.00941	0.00967	0.01119	0.01128	0.01097	0.01174	0.01271	0.01405	0.0145	0.01569	0.01791	0.02017	0.02119	0.02337	0.0256	0.02852	0.03203	0.03568	0.03866	0.04217	0.04599	0.0516	0.05818	0.06559	0.07327	0.08119	0.0883	0.09817	0.10652	0.12061	0.13769	0.14575	0.16475	0.18113	0.20533	0.22298	0.25948	0.28588	0.30936	0.34571
480	0.01108	0.0105	0.01071	0.0127	0.01217	0.01187	0.01312	0.01425	0.01535	0.01539	0.01712	0.01876	0.02099	0.02269	0.02448	0.02693	0.02944	0.03359	0.03711	0.04141	0.04479	0.0474	0.05448	0.05859	0.06669	0.07582	0.08243	0.08902	0.10186	0.11035	0.12481	0.13881	0.15138	0.17383	0.19048	0.21589	0.23338	0.26033	0.30085	0.31554	0.35017
490	0.01227	0.01173	0.01187	0.01363	0.01389	0.013	0.01419	0.01511	0.01692	0.01645	0.01775	0.01987	0.02256	0.02422	0.02575	0.02826	0.03161	0.03558	0.03887	0.04368	0.04581	0.051	0.05642	0.06155	0.06862	0.07764	0.08627	0.09425	0.10565	0.11495	0.13127	0.1469	0.1599	0.17829	0.19635	0.22119	0.23897	0.27267	0.302	0.3335	0.36331
500	0.01331	0.01259	0.01312	0.01545	0.01504	0.01383	0.01562	0.01625	0.01789	0.01804	0.01972	0.02118	0.02432	0.0259	0.02718	0.02974	0.03232	0.038	0.04146	0.0451	0.04872	0.05347	0.05831	0.06518	0.07405	0.08062	0.08978	0.09938	0.10735	0.11829	0.13458	0.15351	0.16494	0.18647	0.20587	0.23176	0.24425	0.28505	0.32269	0.3445	0.37479
510	0.01491	0.01418	0.01464	0.01629	0.01613	0.01519	0.01678	0.01776	0.01931	0.01965	0.02087	0.02272	0.02558	0.02749	0.02835	0.03176	0.0343	0.04024	0.04311	0.04743	0.05078	0.05444	0.06191	0.06671	0.07592	0.08477	0.09507	0.10292	0.11319	0.12868	0.13959	0.15616	0.1735	0.19629	0.21573	0.24873	0.26115	0.29053	0.33175	0.35022	0.4
520	0.01564	0.01511	0.01589	0.01826	0.01767	0.01633	0.01776	0.01953	0.02068	0.02076	0.02194	0.02456	0.02795	0.0292	0.03135	0.03311	0.03675	0.04307	0.04623	0.0505	0.05598	0.05863	0.06567	0.07224	0.0821	0.09009	0.10151	0.10621	0.12176	0.13269	0.14802	0.16801	0.18085	0.20697	0.22726	0.26113	0.27308	0.30602	0.35498	0.37307	0.41598
530	0.01679	0.01657	0.01709	0.01957	0.01942	0.01765	0.01947	0.02075	0.02221	0.02248	0.0243	0.02623	0.02947	0.03056	0.03293	0.03592	0.04011	0.04651	0.04975	0.05415	0.05919	0.06226	0.06975	0.07778	0.08604	0.09878	0.10632	0.11644	0.1318	0.14035	0.16234	0.17686	0.19494	0.22559	0.23832	0.28098	0.28643	0.33325	0.37585	0.39942	0.44655
540	0.01832	0.01779	0.01794	0.02071	0.02068	0.01922	0.02047	0.02256	0.02412	0.02445	0.02519	0.02801	0.03185	0.0337	0.03497	0.0381	0.04224	0.04934	0.05346	0.057	0.06285	0.06533	0.07509	0.08109	0.0935	0.1043	0.11511	0.12407	0.13697	0.15283	0.17296	0.19464	0.2043	0.23732	0.25673	0.29156	0.30806	0.34976	0.41069	0.4152	0.47182
550	0.01859	0.01831	0.01919	0.02156	0.02151	0.02014	0.02225	0.0239	0.02584	0.02582	0.02749	0.02972	0.03374	0.03495	0.03788	0.04077	0.04577	0.05102	0.05507	0.06158	0.06624	0.06962	0.08064	0.08561	0.09945	0.11144	0.12427	0.13143	0.14492	0.16432	0.1798	0.20704	0.21627	0.25084	0.27304	0.31701	0.33529	0.38253	0.43797	0.45901	0.51091
560	0.01936	0.01903	0.01952	0.02269	0.02259	0.0217	0.0234	0.02531	0.0266	0.02678	0.02909	0.03191	0.03641	0.03741	0.04001	0.04253	0.04727	0.05571	0.06014	0.06582	0.06981	0.0752	0.08649	0.09327	0.10583	0.11618	0.13111	0.13874	0.15649	0.17228	0.19638	0.2212	0.23448	0.26857	0.29313	0.33338	0.35855	0.3998	0.47217	0.49374	0.55491
570	0.02012	0.01959	0.02056	0.02269	0.02341	0.02189	0.02451	0.02563	0.02781	0.02835	0.03064	0.03352	0.03748	0.03898	0.04228	0.04559	0.05114	0.05905	0.06353	0.06887	0.07504	0.08075	0.09153	0.09932	0.11381	0.12474	0.13769	0.15079	0.172	0.1856	0.21332	0.23549	0.24957	0.29186	0.31095	0.35708	0.38637	0.44281	0.5079	0.53611	0.5913
580	0.02016	0.02033	0.02062	0.02322	0.02317	0.02282	0.02489	0.02697	0.0293	0.02977	0.03107	0.03506	0.03938	0.04131	0.04499	0.04839	0.05368	0.06028	0.06741	0.0735	0.08071	0.08592	0.09395	0.10411	0.11865	0.1359	0.14784	0.16115	0.17747	0.19388	0.22308	0.25238	0.2735	0.31776	0.33073	0.39328	0.40492	0.47439	0.54559	0.56888	0.6353
590	0.01991	0.01987	0.02092	0.02315	0.02411	0.0232	0.02535	0.0277	0.03007	0.03086	0.03299	0.03644	0.04039	0.04296	0.04548	0.05091	0.05569	0.06406	0.06995	0.07667	0.0847	0.08969	0.09935	0.11137	0.12619	0.1406	0.15601	0.16986	0.19028	0.20645	0.23527	0.2606	0.28258	0.34014	0.35777	0.41037	0.43187	0.50045	0.57708	0.6128	0.68213
600	0.01922	0.01946	0.02032	0.02314	0.02347	0.02365	0.0257	0.02719	0.03025	0.03071	0.03412	0.03647	0.04141	0.04358	0.04706	0.05272	0.05655	0.06437	0.07298	0.07873	0.08647	0.09487	0.10733	0.11716	0.13042	0.14737	0.16514	0.17746	0.20226	0.22083	0.24943	0.28137	0.30255	0.35986	0.39118	0.44082	0.46657	0.53887	0.6226	0.65845	0.74216
610	0.01816	0.01849	0.02006	0.02217	0.02321	0.02369	0.02557	0.02718	0.0303	0.0311	0.03446	0.0368	0.04166	0.04455	0.04794	0.05413	0.06006	0.06717	0.07515	0.07945	0.0886	0.09786	0.1115	0.12039	0.13407	0.15036	0.17263	0.19185	0.2119	0.23531	0.26108	0.29693	0.31917	0.36866	0.41011	0.4591	0.50733	0.56415	0.66394	0.6891	0.79671
620	0.01665	0.01753	0.01917	0.02036	0.02174	0.02261	0.02465	0.02695	0.02947	0.03205	0.03444	0.03804	0.04255	0.04456	0.04986	0.05346	0.05958	0.06725	0.07468	0.08266	0.09222	0.10159	0.11454	0.12657	0.1388	0.15478	0.17769	0.19673	0.2226	0.24034	0.27507	0.31218	0.34406	0.39196	0.43443	0.48501	0.53355	0.5962	0.67707	0.73599	0.83715
630	0.01537	0.01632	0.01739	0.01906	0.02068	0.02216	0.02328	0.02556	0.02766	0.03053	0.0334	0.03636	0.04084	0.04473	0.05039	0.05398	0.06132	0.06741	0.07527	0.08397	0.09367	0.10342	0.11403	0.12781	0.14628	0.16133	0.18344	0.20264	0.22456	0.25109	0.28978	0.31792	0.35388	0.40685	0.45536	0.50598	0.55618	0.63707	0.70517	0.785	0.89347
640	0.01346	0.015	0.01622	0.01732	0.01861	0.02005	0.02236	0.02439	0.0263	0.02951	0.03247	0.03591	0.03988	0.04456	0.04943	0.05318	0.06138	0.06643	0.07628	0.08146	0.09475	0.10423	0.11682	0.13007	0.14817	0.15948	0.18693	0.20725	0.23623	0.25547	0.28889	0.31886	0.3714	0.41365	0.47002	0.52264	0.57334	0.6603	0.74691	0.815	0.91949
650	0.01176	0.01288	0.01437	0.0149	0.01697	0.01834	0.02032	0.02204	0.02432	0.02764	0.03014	0.03308	0.03711	0.04148	0.04831	0.05183	0.05856	0.06467	0.07497	0.08135	0.09451	0.10407	0.11594	0.1337	0.14917	0.15929	0.18471	0.21419	0.23715	0.26378	0.2899	0.32199	0.37945	0.42155	0.47225	0.51801	0.59194	0.67293	0.76548	0.83347	0.9518
660	0.01044	0.0115	0.01244	0.01314	0.01492	0.01704	0.01779	0.02011	0.02185	0.02588	0.02759	0.03069	0.03349	0.03873	0.04576	0.04914	0.05578	0.06015	0.07013	0.07821	0.09024	0.10268	0.11526	0.13292	0.14316	0.15957	0.18429	0.21313	0.23262	0.2687	0.29563	0.33222	0.3808	0.41752	0.48955	0.52061	0.60588	0.67677	0.76754	0.85945	0.96528
670	0.00884	0.00991	0.01089	0.01129	0.013	0.0151	0.0161	0.01784	0.01926	0.02281	0.02519	0.02874	0.03126	0.03655	0.04242	0.04577	0.05203	0.05614	0.06579	0.07279	0.08798	0.10117	0.1119	0.12552	0.13957	0.15408	0.17724	0.21259	0.23221	0.25776	0.29335	0.32312	0.37878	0.42386	0.47703	0.52085	0.60882	0.67946	0.74982	0.86961	0.97
680	0.00775	0.00843	0.00946	0.00987	0.01117	0.01279	0.01391	0.01567	0.01663	0.02066	0.02276	0.02534	0.02761	0.03257	0.03829	0.04189	0.04846	0.05054	0.06129	0.06755	0.07886	0.09416	0.10426	0.12297	0.12994	0.14269	0.1697	0.20123	0.22378	0.25952	0.28185	0.30945	0.37565	0.40885	0.4735	0.50979	0.6114	0.66977	0.75973	0.89544	0.9712
690	0.00661	0.00744	0.00817	0.00853	0.00956	0.01144	0.01222	0.01309	0.01485	0.01754	0.02025	0.02191	0.02335	0.02815	0.03349	0.03799	0.04332	0.04414	0.05473	0.05973	0.0732	0.08752	0.09394	0.11384	0.11985	0.13223	0.15957	0.19123	0.20895	0.24232	0.26269	0.29399	0.35213	0.3798	0.46965	0.47492	0.61251	0.64739	0.71252	0.88326	0.9838
700	0.00586	0.00648	0.00715	0.00728	0.00816	0.00955	0.01029	0.01164	0.01255	0.01569	0.01745	0.01906	0.02073	0.02526	0.03014	0.03392	0.03772	0.03972	0.0488	0.05344	0.0646	0.07744	0.08578	0.10265	0.10847	0.11905	0.14126	0.17699	0.19728	0.22213	0.2431	0.27194	0.33279	0.3642	0.4446	0.43719	0.56532	0.61948	0.66357	0.82681	0.9471
710	0.00512	0.00556	0.00609	0.00628	0.00722	0.00832	0.00913	0.00992	0.01066	0.01318	0.015	0.01632	0.01784	0.02128	0.02647	0.02964	0.03349	0.03415	0.04209	0.04586	0.05687	0.07141	0.07747	0.09162	0.09834	0.10647	0.12879	0.16519	0.17598	0.20002	0.22208	0.23992	0.31277	0.32595	0.40892	0.40375	0.52878	0.56916	0.626	0.78706	0.88822
720	0.00468	0.00501	0.00542	0.00577	0.0063	0.00725	0.00809	0.00881	0.00922	0.01173	0.01307	0.01442	0.01531	0.01819	0.02221	0.02528	0.02867	0.02885	0.03575	0.0392	0.04953	0.0613	0.06646	0.07961	0.08395	0.09268	0.1113	0.14327	0.15596	0.18	0.19601	0.21589	0.27428	0.2861	0.3717	0.35445	0.4934	0.5142	0.56055	0.72876	0.78351
730	0.00418	0.00465	0.0049	0.0051	0.00559	0.00664	0.007	0.00765	0.00834	0.01	0.01139	0.01245	0.0131	0.01575	0.01905	0.02128	0.02415	0.02519	0.03091	0.03435	0.04184	0.05404	0.05729	0.06843	0.07206	0.07836	0.09459	0.12549	0.13776	0.15953	0.17546	0.19222	0.24751	0.24936	0.32532	0.31411	0.44464	0.44924	0.48885	0.64987	0.7148
740	0.00394	0.0043	0.00462	0.00477	0.00526	0.00601	0.00632	0.00685	0.0074	0.00898	0.00973	0.01064	0.01155	0.01392	0.01676	0.01854	0.02143	0.02191	0.02692	0.02952	0.03604	0.04538	0.04861	0.05986	0.06346	0.06826	0.08231	0.10874	0.11719	0.13528	0.15213	0.16107	0.21491	0.21768	0.2836	0.26987	0.39651	0.404	0.4204	0.57127	0.64233
750	0.00376	0.00409	0.0044	0.0045	0.0049	0.00549	0.0058	0.00623	0.00679	0.00803	0.00893	0.00954	0.01046	0.01218	0.0145	0.01612	0.01827	0.01865	0.02306	0.02562	0.03126	0.03898	0.04203	0.05056	0.05296	0.05815	0.07174	0.09416	0.10071	0.11833	0.12851	0.14166	0.18855	0.1862	0.2432	0.23136	0.34002	0.3484	0.37083	0.50455	0.55276
760	0.00373	0.00393	0.00412	0.00435	0.00454	0.00511	0.00552	0.00588	0.00635	0.00743	0.008	0.00887	0.00934	0.01113	0.0128	0.01424	0.01635	0.01676	0.01974	0.02213	0.02745	0.03357	0.03603	0.04441	0.0472	0.05106	0.0617	0.0796	0.0848	0.1001	0.10997	0.12127	0.16098	0.16181	0.21142	0.20333	0.29015	0.29826	0.31022	0.43001	0.47437
770	0.00367	0.00388	0.00399	0.00421	0.00456	0.00488	0.00532	0.00548	0.00589	0.00672	0.00754	0.00811	0.00868	0.01002	0.01143	0.01293	0.01438	0.01496	0.01759	0.02013	0.02358	0.02904	0.03125	0.03714	0.04054	0.04357	0.05301	0.06955	0.07222	0.08786	0.09543	0.104	0.13431	0.13738	0.18183	0.17204	0.25058	0.25009	0.26613	0.37483	0.40083
780	0.00364	0.00372	0.00399	0.00418	0.00442	0.00475	0.00506	0.00548	0.00568	0.00652	0.00716	0.00751	0.00831	0.00916	0.01081	0.01168	0.01329	0.01411	0.01614	0.018	0.02112	0.02619	0.028	0.03269	0.03589	0.03898	0.04572	0.05821	0.06352	0.07647	0.08088	0.08806	0.11974	0.11965	0.15278	0.15208	0.21216	0.21393	0.23375	0.31975	0.34838
790	0.00356	0.0037	0.00387	0.00408	0.00433	0.00466	0.0049	0.0053	0.00567	0.00626	0.00681	0.00721	0.00788	0.0088	0.01	0.01114	0.01221	0.01304	0.01523	0.01691	0.01984	0.02343	0.02527	0.02999	0.03217	0.03497	0.04155	0.05147	0.0561	0.06515	0.07266	0.08096	0.10165	0.10551	0.13409	0.13171	0.18569	0.19046	0.20521	0.27347	0.29782
800	0.00353	0.00372	0.00384	0.004	0.00429	0.00452	0.00497	0.00528	0.0056	0.00615	0.00651	0.00704	0.00784	0.00866	0.00939	0.01038	0.01175	0.01269	0.01403	0.01617	0.01803	0.02128	0.02385	0.02657	0.0303	0.0327	0.03824	0.04671	0.05185	0.05878	0.06316	0.07119	0.09044	0.0926	0.11637	0.11998	0.16085	0.16578	0.17941	0.23993	0.26739

## Sheet: Fig. 3f
399.52	-1	0.01656	0.01901	0.00956	0.01048	0.01001	0.00959	0.0096	0.01529	400	-1	0	0	0	0	0	0	0	0
400.11	-1	0.01207	0.00676	0.01473	0.00741	0.00912	0.0105	0.01139	0.00783	405	-1	1.07319e-07	0	0	0	0	0	0	0
400.69	-1	0.00903	0.00975	0.01031	0.00863	0.0111	0.00973	0.00973	0.00978	410	-1	4.20791e-07	0	0	0	0	0	0	0
401.28	-1	0.01464	0.01022	0.00964	0.01682	0.00972	0.00944	0.01012	0.01061	415	-1	1.95059e-06	0	0	0	0	0	0	0
401.87	-1	0.01058	0.0085	0.01034	0.00581	0.00983	0.01144	0.01053	0.00751	420	-1	1	0	0	0	0	0	0	0
402.46	-1	0.02895	0.00999	0.00574	0.00859	0.01069	0.00981	0.00936	0.01079	425	-1	3.07865e-06	0	0	0	0	0	0	0
403.05	-1	0.02059	0.01053	0.00251	0.0194	0.01034	0.00929	0.00635	0.01014	430	-1	8.44454e-07	0	0	0	0	0	0	0
403.63	-1	0.02479	0.00964	0.00675	0.00589	0.01091	0.01388	0.00773	0.00989	435	-1	1.07319e-07	5.06778e-07	0	0	0	0	0	0
404.22	-1	0.02993	0.01049	0.00274	0.00872	0.01047	0.00905	0.00243	0.01056	440	-1	4.20791e-07	2.74679e-07	0	2.09755e-06	0	0	0	0
404.81	-1	0.02492	0.00993	0.01459	0.00943	0.01004	0.00933	0.01351	0.00993	445	-1	1.95059e-06	5.06778e-07	0	0	0	0	2.12634e-07	0
405.4	-1	0.03204	0.0098	0.00859	0.00762	0.0097	0.00936	0.00809	0.00955	450	-1	1.95059e-06	1.22387e-06	0	0	0	0	2.41922e-05	0
405.98	-1	0.029	0.0097	0.01047	0.0101	0.0125	0.00483	0.00944	0.01212	455	-1	3.07865e-06	1.22387e-06	0	0	0	0	3.90905e-07	0
406.57	-1	0.03024	0.01141	0.0257	0.01007	0.00982	0.00104	0.01517	0.00935	460	-1	8.44454e-07	1.22387e-06	0	0	0	0	5.98515e-08	0
407.16	-1	0.03226	0.0093	0.00729	0.0092	0.00964	0.00534	0.00659	0.00955	465	-1	5.12006e-07	6.52545e-06	0	0	0	0	1.16141e-08	0
407.75	-1	0.03244	0.01141	0.01044	0.00954	0.00948	0.00159	0.00951	0.01045	470	-1	2.58069e-07	1	0	0	0	0	0	0
408.33	-1	0.03247	0.00969	0.01108	0.00872	0.00882	0.01782	0.01032	0.00551	475	-1	1.586e-07	1.05944e-05	0	0	0	0	0	0
408.92	-1	0.03252	0.0095	0.00901	0.00842	0.00742	0.00729	0.00931	0.01486	480	-1	1.4719e-07	2.60224e-06	0	0	0	0	0	0
409.51	-1	0.03596	0.01315	0.01124	0.00995	0.0079	0.00985	0.0104	0.00832	485	-1	1.81101e-07	5.06778e-07	0	0	0	0	0	0
410.09	-1	0.03275	0.00953	0.01077	0.00895	0.000773594	0.01164	0.00968	0.00955	490	-1	2.04109e-07	5.77006e-07	0	0	0	0	0	0
410.68	-1	0.0363	0.0098	0.01044	0.00837	0.000693012	0.00745	0.00938	0.0103	495	-1	2.73661e-07	7.89736e-07	0	0	0	0	0	0
411.27	-1	0.03321	0.01009	0.01013	0.01277	0.00516	0.01159	0.01017	0.00749	500	-1	3.85491e-07	1.13389e-06	0	0	0	0	0	0
411.85	-1	0.03467	0.00933	0.01155	0.0088	0.00168	0.00975	0.00972	0.01068	505	-1	4.25366e-07	1.25978e-06	0	0	0	0	6.20126e-10	0
412.44	-1	0.03488	0.00715	0.01001	0.00832	0.0151	0.00991	0.00876	0.01029	510	-1	4.38371e-07	1.29785e-06	0	0	0	0	2.60023e-09	0
413.03	-1	0.03463	0.0084	0.01172	0.00875	0.00712	0.01009	0.01398	0.00991	515	-1	4.85227e-07	1.44602e-06	0	0	0	0	9.90081e-09	0
413.61	-1	0.0344	0.00116	0.01044	0.00434	0.00931	0.01086	0.00851	0.01086	520	-1	4.88148e-07	1.45411e-06	0	0	0	0	1.03116e-08	0
414.2	-1	0.04313	0.00183	0.01049	0.000832133	0.02281	0.00962	0.00921	0.00975	525	-1	5.11706e-07	1.53022e-06	1	0	0	0	1.41138e-08	0
414.79	-1	0.05189	0.00578	0.01421	0.0048	0.00661	0.01073	0.00975	0.01015	530	-1	4.90364e-07	1.46111e-06	0	0	0	0	1.06747e-08	0
415.37	-1	0.0656	0.00315	0.01062	0.000784125	0.00945	0.00985	0.0028	0.01058	535	-1	4.88718e-07	1.45777e-06	0	0	0	0	1.05854e-08	0
415.96	-1	0.10616	0.01551	0.0109	0.01491	0.0097	0.00937	0.01243	0.00958	540	-1	4.82106e-07	1.43487e-06	0	0	0	0	9.42452e-09	0
416.55	-1	0.14584	0.00737	0.01041	0.00653	0.00837	0.01323	0.00731	0.00921	545	-1	4.98612e-07	1.48667e-06	0	0	0	0	1.2003e-08	0
417.13	-1	0.21329	0.00983	0.00992	0.0089	0.00982	0.00934	0.00977	0.00963	550	-1	5.18652e-07	1.55474e-06	0	0	0	0	1.53136e-08	0
417.72	-1	0.34721	0.02358	0.00587	0.01456	0.00966	0.00885	0.02476	0.00358	555	-1	5.4639e-07	1.64013e-06	0	0	0	0	1.93818e-08	0
418.3	-1	0.42696	0.00687	0.00842	0.00616	0.00951	0.00959	0.00649	0.00103	560	-1	5.52733e-07	1.66287e-06	0	0	0	0	2.04261e-08	0
418.89	-1	0.557	0.00993	0.00306	0.00899	0.00938	0.00459	0.00967	0.00554	565	-1	5.84474e-07	1.76617e-06	0	0	0	0	2.51935e-08	0
419.48	-1	0.68986	0.01098	0.01301	0.00963	0.0105	0.00615	0.00907	0.00144	570	-1	6.72767e-07	2.05144e-06	0	1	0	0	3.8191e-08	0
420.06	-1	0.80618	0.0093	0.00875	0.00851	0.00802	0.00272	0.00848	0.0162	575	-1	6.8009e-07	2.07716e-06	0	0	0	0	3.92428e-08	0
420.65	-1	0.8998	0.01164	0.01015	0.00893	0.01059	0.00332	0.00985	0.00737	580	-1	7.44737e-07	2.29476e-06	0	0	0	0	4.88398e-08	0
421.23	-1	0.9687	0.01123	0.02219	0.00978	0.00953	0.02064	0.01025	0.01001	585	-1	7.97178e-07	2.48141e-06	0	0	0	0	5.70686e-08	0
421.82	-1	1	0.01098	0.00651	0.00864	0.0087	0.00675	0.00996	0.02114	590	-1	8.10619e-07	2.5203e-06	0	0	0	0	5.85426e-08	0
422.4	-1	0.99593	0.01204	0.00928	0.00968	0.01373	0.00957	0.00968	0.00666	595	-1	8.50279e-07	2.67179e-06	0	0	0	0	6.47487e-08	0
422.99	-1	0.99187	0.01157	0.01291	0.00874	0.00853	0.0103	0.01147	0.00955	600	-1	8.2583e-07	2.57543e-06	0	0	0	0	6.00677e-08	0
423.57	-1	0.94933	0.0112	0.00839	0.00848	0.00917	0.00807	0.00933	0.0102	605	-1	8.63901e-07	2.71276e-06	0	0	0	0	6.58274e-08	0
424.16	-1	0.89448	0.01321	0.01042	0.01226	0.00933	0.01053	0.01144	0.00876	610	-1	7.87084e-07	2.43963e-06	0	0	0	0	5.35069e-08	0
424.74	-1	0.83388	0.01209	0.01108	0.00869	0.00256	0.01003	0.0096	0.01037	615	-1	7.88269e-07	2.44846e-06	0	0	0	0	5.33636e-08	0
425.33	-1	0.75136	0.01152	0.0101	0.00735	0.00611	0.00978	0.00973	0.00986	620	-1	7.08634e-07	2.16696e-06	0	0	0	0	4.04476e-08	0
425.91	-1	0.66865	0.016	0.0107	0.00843	0.00272	0.01063	0.00988	0.00963	625	-1	6.61887e-07	2.0238e-06	0	0	1	0	3.39551e-08	1.78262e-09
426.5	-1	0.56511	0.0118	0.01129	0.00317	0.00361	0.0098	0.00944	0.01048	630	-1	6.53315e-07	1.9933e-06	0	0	0	0	3.15788e-08	0
427.08	-1	0.46445	0.01144	0.011	0.00727	0.02054	0.00957	0.0062	0.00968	635	-1	4.56259e-07	1.36409e-06	0	0	0	0	2.80347e-09	0
427.67	-1	0.36596	0.01217	0.01162	0.00666	0.00727	0.01149	0.00796	0.00971	640	-1	5.63652e-07	1.70188e-06	0	0	0	0	1.74969e-08	9.746e-09
428.25	-1	0.26341	0.00813	0.01223	0.00453	0.01006	0.0097	0.00265	0.01063	645	-1	4.81483e-07	1.43328e-06	0	0	0	0	4.66167e-09	1.9885e-09
428.84	-1	0.16498	0.00517	0.00744	0.02132	0.01004	0.0095	0.01343	0.01009	650	-1	4.1651e-07	1.23158e-06	0	0	0	0	0	1.27169e-08
429.42	-1	0.12073	0.00888	0.01175	0.00568	0.0078	0.01528	0.00832	0.01004	655	-1	3.2792e-07	9.55755e-07	0	0	0	0	0	5.89638e-09
430.01	-1	0.07379	0.00344	0.01069	0.00895	0.0099	0.00908	0.00944	0.01001	660	-1	3.90452e-07	1.14814e-06	0	0	0	0.02775	0	0
430.59	-1	0.05623	0.01695	0.00995	0.00946	0.00975	0.00887	0.02074	0.0147	665	-1	3.08652e-07	8.92914e-07	0	0	0	0	0	6.86087e-09
431.18	-1	0.03249	0.01053	0.01477	0.00723	0.00969	0.00937	0.007	0.00976	670	-1	2.69264e-07	7.72043e-07	0	0	0	0	0	5.28767e-09
431.76	-1	0.04046	0.01225	0.00978	0.00944	0.00983	0.0035	0.01016	0.00958	675	-1	2.94802e-07	8.60243e-07	0	0	0	1	0	2.673e-08
432.35	-1	0.01755	0.02699	0.011	0.00893	0.00969	0.01112	0.01133	0.00952	680	-1	2.52949e-07	7.34435e-07	0	0	0	0	0	5.12465e-08
432.93	-1	0.0178	0.00951	0.01029	0.00891	0.00939	0.00693	0.00908	0.0086	685	-1	2.33727e-07	6.76981e-07	0	0	0	0	0	3.29275e-08
433.51	-1	0.01797	0.01241	0.01026	0.00893	0.01053	0.00972	0.01121	0.00904	690	-1	3.13074e-07	9.412e-07	0	0	0	0	0	7.02488e-08
434.1	-1	0.01529	0.01342	0.00569	0.0105	0.00972	0.02212	0.00993	0.00229	695	-1	3.30897e-07	9.99739e-07	0	0	0	0	2.57777e-08	8.82772e-08
434.68	-1	0.01662	0.01196	0.0081	0.00891	0.00901	0.0069	0.00991	0.00908	700	-1	4.21062e-07	1.3017e-06	0	0	0	0	7.95413e-08	1.37043e-07
435.27	-1	0.01683	0.01381	0.00325	0.01055	0.01441	0.01014	0.01056	0.00865	705	-1	7.00373e-07	2.20163e-06	0	0	0	0	3.75571e-08	1.12349e-07
435.85	-1	0.01564	0.01318	0.01265	0.00901	0.00707	0.01064	0.01006	0.0061	710	-1	1.09413e-06	3.44478e-06	0	0	0	0	3.33761e-07	2.20413e-07
436.43	-1	0.01553	0.01297	0.00941	0.00909	0.00585	0.00833	0.00955	0.02078	715	-1	7.59382e-07	2.3948e-06	0	0	0	0	1.73396e-06	1.4252e-07
437.02	-1	0.0159	0.01349	0.0111	0.00917	0.00746	0.01001	0.01253	0.00672	720	-1	2.57054e-06	9.561e-06	0	0	0	0	5.60841e-07	2.99442e-07
437.6	-1	0.01508	0.01284	0.02042	0.00847	0.00197	0.01076	0.00964	0.00991	725	-1	0	3.44478e-06	0	0	0	0	1	2.01728e-07
438.18	-1	0.01493	0.01259	0.00857	0.00454	0.01362	0.00973	0.00939	0.0105	730	-1	3.24013e-06	2.3948e-06	0	0	0	0	1.05866e-06	2.87337e-07
438.77	-1	0.01654	0.01625	0.01275	0.00672	0.00709	0.01079	0.00965	0.00762	735	-1	9.25863e-06	9.561e-06	0	0	0	0	1.78415e-07	1.70004e-06
439.35	-1	0.01424	0.0126	0.01765	0.00171	0.00822	0.01006	0.00724	0.0097	740	-1	2.09403e-06	1.60144e-05	0	0	0	0	6.54273e-08	4.82261e-07
439.93	-1	0.01416	0.01287	0.00915	0.01229	0.0111	0.00975	0.00535	0.01024	745	-1	7.61942e-07	3.41508e-06	0	0	0	0	0	6.75229e-07
440.52	-1	0.01831	0.01323	0.01275	0.00743	0.00701	0.01147	0.00786	0.0095	750	-1	4.88449e-07	2.03152e-06	0	0	0	0	0	4.706e-07
441.1	-1	0.0135	0.00805	0.01237	0.00882	0.01177	0.00983	0.00199	0.01037	755	-1	2.36839e-07	9.40163e-07	0	0	0	0	0	2.53032e-07
441.68	-1	0.01344	0.01122	0.00978	0.02088	0.00953	0.00934	0.01489	0.00997	760	-1	5.77767e-08	2.3337e-07	0	0	0	0	0	2.48676e-07
442.27	-1	0.01284	0.00887	0.0107	0.00576	0.00951	0.01512	0.00775	0.01025	765	-1	4.47257e-08	1.945e-07	0	0	0	0	0	2.53032e-07
442.85	-1	0.01153	0.0081	0.01116	0.00853	0.00988	0.00889	0.00964	0.01056	770	-1	1.72857e-08	6.89481e-08	0	0	0	0	0	2.48676e-07
443.43	-1	0.01193	0.0282	0.01062	0.00947	0.0097	0.00894	0.01611	0.01477	775	-1	0	0	0	0	0	0	0	1
444.02	-1	0.00485	0.01038	0.01057	0.00819	0.00953	0.00933	0.00679	0.00947	780	-1	0	0	0	0	0	0	0	5.63611e-08
444.6	-1	0.00336	0.01344	0.01159	0.00968	0.00938	0.00382	0.00957	0.01454	785	-1	0	0	0	0	0	0	0	1.26878e-07
445.18	-1	0.00783	0.01426	0.01042	0.00895	0.00958	0.011	0.01011	0.00908	790	-1	0	0	0	0	0.000808719	0	0	0
445.76	-1	0.00312	0.01286	0.01031	0.00888	0.00853	0.00697	0.00938	0.00904	795	-1	0	0	0	0	0.00025852	0	0	0
446.35	-1	0.01681	0.01371	0.01408	0.00882	0.00931	0.00983	0.0098	0.00966	800	-1	0	0	0	0	0	0	0	0
446.93	-1	0.00973	0.01461	0.00969	0.01194	0.00738	0.02184	0.01037	0.00422			--	--	--	--	--	--	--	--
447.51	-1	0.01175	0.01373	0.01413	0.00879	0.01209	0.00674	0.00978	0.01331			--	--	--	--	--	--	--	--
448.09	-1	0.0276	0.01479	0.01041	0.00896	0.00825	0.0098	0.00993	0.00826			--	--	--	--	--	--	--	--
448.68	-1	0.00847	0.01408	0.01098	0.00914	0.00978	0.01071	0.01276	0.01038			--	--	--	--	--	--	--	--
449.26	-1	0.01128	0.01442	0.01155	0.00933	0.01191	0.00801	0.00921	0.0251			--	--	--	--	--	--	--	--
449.84	-1	0.01202	0.01479	0.0107	0.00911	0.00672	0.01004	0.0127	0.00693			--	--	--	--	--	--	--	--
450.42	-1	0.00958	0.01455	0.00805	0.00888	0.01177	0.01073	0.00981	0.01014			--	--	--	--	--	--	--	--
451	-1	0.0109	0.00969	0.00928	0.00219	0.00951	0.00993	0.00941	0.01055			--	--	--	--	--	--	--	--
451.59	-1	0.01157	0.01263	0.00121	0.00566	0.00954	0.01069	0.01048	0.00904			--	--	--	--	--	--	--	--
452.17	-1	0.01075	0.00463	0.00193	0.00117	0.00985	0.00998	0.00672	0.01053			--	--	--	--	--	--	--	--
452.75	-1	0.01093	0.02958	0.00634	0.01435	0.00962	0.00998	0.00443	0.01009			--	--	--	--	--	--	--	--
453.33	-1	0.01093	0.01484	0.00259	0.00683	0.00923	0.01064	0.00711	0.01051			--	--	--	--	--	--	--	--
453.91	-1	0.011	0.01849	0.01523	0.00872	0.01088	0.01001	0.00252	0.01096			--	--	--	--	--	--	--	--
454.49	-1	0.01109	0.02017	0.00859	0.01607	0.0097	0.00986	0.01362	0.0139			--	--	--	--	--	--	--	--
455.08	-1	0.01262	0.01952	0.01077	0.00622	0.00878	0.01291	0.00828	0.0094			--	--	--	--	--	--	--	--
455.66	-1	0.01059	0.02185	0.02552	0.00899	0.0149	0.00991	0.00965	0.01346			--	--	--	--	--	--	--	--
456.24	-1	0.01037	0.02187	0.00736	0.00957	0.00835	0.01024	0.02521	0.00927			--	--	--	--	--	--	--	--
456.82	-1	0.0153	0.0225	0.01023	0.00787	0.00883	0.01058	0.00739	0.00968			--	--	--	--	--	--	--	--
457.4	-1	0.00966	0.0256	0.01157	0.00933	0.00939	0.00959	0.00905	0.00966			--	--	--	--	--	--	--	--
457.98	-1	0.01534	0.02522	0.00556	0.00992	0.00238	0.00851	0.01092	0.00401			--	--	--	--	--	--	--	--
458.56	-1	0.01043	0.02596	0.0117	0.00888	0.000161166	0.0092	0.00799	0.00937			--	--	--	--	--	--	--	--
459.14	-1	0.01008	0.03201	0.01049	0.00994	0.0047	0.00269	0.01126	0.00909			--	--	--	--	--	--	--	--
459.72	-1	0.01051	0.0266	0.01057	0.00936	0.00205	0.00962	0.00975	0.00648			--	--	--	--	--	--	--	--
460.31	-1	0.00797	0.02649	0.01067	0.00907	0.01282	0.00936	0.00942	0.02088			--	--	--	--	--	--	--	--
460.89	-1	0.00622	0.02895	0.01067	0.01216	0.00766	0.00693	0.01051	0.0071			--	--	--	--	--	--	--	--
461.47	-1	0.00833	0.02432	0.01083	0.00893	0.00918	0.01808	0.00988	0.01033			--	--	--	--	--	--	--	--
462.05	-1	0.0032	0.03021	0.011	0.00951	0.02284	0.00718	0.0092	0.01045			--	--	--	--	--	--	--	--
462.63	-1	0.01175	0.029	0.01164	0.00912	0.00616	0.00985	0.01143	0.00952			--	--	--	--	--	--	--	--
463.21	-1	0.0091	0.03214	0.00992	0.00875	0.00902	0.01538	0.0099	0.01038			--	--	--	--	--	--	--	--
463.79	-1	0.01035	0.04524	0.01134	0.00371	0.01155	0.00744	0.00911	0.01019			--	--	--	--	--	--	--	--
464.37	-1	0.01755	0.04273	0.01042	0.00619	0.00754	0.00994	0.01385	0.00975			--	--	--	--	--	--	--	--
464.95	-1	0.00743	0.05555	0.01057	0.00176	0.00967	0.01074	0.00897	0.01068			--	--	--	--	--	--	--	--
465.53	-1	0.01013	0.05763	0.01532	0.01224	0.01007	0.0097	0.00962	0.01006			--	--	--	--	--	--	--	--
466.11	-1	0.02434	0.12353	0.01332	0.00738	0.0088	0.01029	0.00999	0.0094			--	--	--	--	--	--	--	--
466.69	-1	0.00765	0.14426	0.01108	0.00863	0.01018	0.01105	0.00526	0.01385			--	--	--	--	--	--	--	--
467.27	-1	0.01045	0.2218	0.01593	0.02226	0.00988	0.00999	0.00177	0.00903			--	--	--	--	--	--	--	--
467.85	-1	0.01127	0.32771	0.00956	0.00595	0.00975	0.01003	0.00583	0.0093			--	--	--	--	--	--	--	--
468.43	-1	0.0091	0.43	0.01029	0.00882	0.01042	0.01183	0.00226	0.00984			--	--	--	--	--	--	--	--
469.01	-1	0.0105	0.53456	0.01036	0.00943	0.00974	0.00967	0.01427	0.00391			--	--	--	--	--	--	--	--
469.59	-1	0.01128	0.64841	0.006	0.0081	0.00934	0.01169	0.00828	0.01329			--	--	--	--	--	--	--	--
470.17	-1	0.01045	0.72274	0.00398	0.00949	0.01083	0.00973	0.01017	0.00801			--	--	--	--	--	--	--	--
470.75	-1	0.01045	0.7984	0.0076	0.00895	0.00983	0.00905	0.02572	0.00984			--	--	--	--	--	--	--	--
471.33	-1	0.01125	0.86327	0.00361	0.00885	0.0088	0.01468	0.00677	0.0252			--	--	--	--	--	--	--	--
471.91	-1	0.0103	0.92883	0.01398	0.00877	0.01398	0.00895	0.00985	0.00729			--	--	--	--	--	--	--	--
472.49	-1	0.01132	1	0.00924	0.00877	0.0093	0.00955	0.01021	0.01056			--	--	--	--	--	--	--	--
473.07	-1	0.01058	0.99339	0.01006	0.00869	0.00772	0.00963	0.00845	0.01087			--	--	--	--	--	--	--	--
473.65	-1	0.01014	0.98679	0.0217	0.01063	0.00991	0.00633	0.01089	0.00894			--	--	--	--	--	--	--	--
474.22	-1	0.01164	0.84679	0.00805	0.0088	0.00362	0.00373	0.01014	0.01068			--	--	--	--	--	--	--	--
474.8	-1	0.01048	0.77036	0.01133	0.00803	0.00693	0.00677	0.01048	0.01015			--	--	--	--	--	--	--	--
475.38	-1	0.00995	0.72591	0.01573	0.01423	0.0035	0.00319	0.00981	0.01002			--	--	--	--	--	--	--	--
475.96	-1	0.01596	0.68103	0.00939	0.00773	0.00362	0.01364	0.00993	0.00989			--	--	--	--	--	--	--	--
476.54	-1	0.01021	0.64736	0.01234	0.00818	0.01876	0.00877	0.00981	0.01218			--	--	--	--	--	--	--	--
477.12	-1	0.00989	0.58575	0.01262	0.00851	0.00658	0.00962	0.01009	0.00945			--	--	--	--	--	--	--	--
477.7	-1	0.01026	0.51918	0.01129	0.00158	0.00942	0.02137	0.01014	0.01221			--	--	--	--	--	--	--	--
478.28	-1	0.00762	0.44096	0.01265	0.00472	0.00988	0.00669	0.00968	0.00997			--	--	--	--	--	--	--	--
478.86	-1	0.00567	0.35579	0.01242	0.000592095	0.00746	0.00996	0.01315	0.00919			--	--	--	--	--	--	--	--
479.43	-1	0.00794	0.27195	0.01236	0.002	0.01015	0.01375	0.01007	0.01064			--	--	--	--	--	--	--	--
480.01	-1	0.00148	0.19602	0.01291	0.01727	0.00996	0.00758	0.00975	0.0051			--	--	--	--	--	--	--	--
480.59	-1	0.00442	0.12896	0.01277	0.00616	0.00938	0.01001	0.00946	0.0018			--	--	--	--	--	--	--	--
481.17	-1	0.00715	0.09983	0.0126	0.00891	0.00969	0.01077	0.00942	0.00567			--	--	--	--	--	--	--	--
481.75	-1	0.0037	0.05816	0.01342	0.01248	0.00918	0.00928	0.00708	0.00129			--	--	--	--	--	--	--	--
482.33	-1	0.01437	0.04625	0.01298	0.00639	0.00843	0.01081	0.00851	0.01921			--	--	--	--	--	--	--	--
482.9	-1	0.00874	0.03137	0.01301	0.00898	0.01074	0.01006	0.000846354	0.00724			--	--	--	--	--	--	--	--
483.48	-1	0.01096	0.04104	0.01803	0.00955	0.01004	0.00988	0.01034	0.01002			--	--	--	--	--	--	--	--
484.06	-1	0.02217	0.02348	0.01783	0.00871	0.00894	0.01107	0.00679	0.01061			--	--	--	--	--	--	--	--
484.64	-1	0.00717	0.02485	0.01487	0.00914	0.01425	0.01022	0.01001	0.00791			--	--	--	--	--	--	--	--
485.22	-1	0.01053	0.0254	0.0175	0.00987	0.00693	0.00981	0.01821	0.01068			--	--	--	--	--	--	--	--
485.79	-1	0.01969	0.02092	0.01239	0.00893	0.00602	0.01131	0.00729	0.01017			--	--	--	--	--	--	--	--
486.37	-1	0.0078	0.02205	0.01287	0.00899	0.00762	0.00991	0.00983	0.00989			--	--	--	--	--	--	--	--
486.95	-1	0.01026	0.02194	0.01314	0.0105	0.0025	0.00975	0.01313	0.01053			--	--	--	--	--	--	--	--
487.53	-1	0.01103	0.02062	0.00941	0.00885	0.01312	0.01339	0.00698	0.01002			--	--	--	--	--	--	--	--
488.1	-1	0.00908	0.02025	0.00731	0.01063	0.00832	0.00985	0.00952	0.00963			--	--	--	--	--	--	--	--
488.68	-1	0.01032	0.02025	0.01023	0.00923	0.00959	0.01007	0.01021	0.01154			--	--	--	--	--	--	--	--
489.26	-1	0.01093	0.01914	0.00428	0.00831	0.01594	0.01033	0.00895	0.01012			--	--	--	--	--	--	--	--
489.84	-1	0.01034	0.01857	0.01472	0.01423	0.00686	0.00921	0.01035	0.00968			--	--	--	--	--	--	--	--
490.41	-1	0.01103	0.02052	0.01162	0.00861	0.00964	0.00838	0.00981	0.01524			--	--	--	--	--	--	--	--
490.99	-1	0.01051	0.01793	0.01347	0.00621	0.01012	0.00903	0.00955	0.00916			--	--	--	--	--	--	--	--
491.57	-1	0.01008	0.01788	0.02098	0.00904	0.00972	0.00226	0.01022	0.00909			--	--	--	--	--	--	--	--
492.14	-1	0.01133	0.02055	0.01015	0.0019	0.00999	0.000830038	0.00938	0.0095			--	--	--	--	--	--	--	--
492.72	-1	0.01055	0.01669	0.01331	0	0.01164	0.00527	0.00924	0.00263			--	--	--	--	--	--	--	--
493.3	-1	0.01029	0.01651	0.02726	0.00458	0.00894	0.00234	0.01162	0.0094			--	--	--	--	--	--	--	--
493.87	-1	0.01167	0.01468	0.01077	0.000896143	0.01185	0.01396	0.00973	0.0089			--	--	--	--	--	--	--	--
494.45	-1	0.01022	0.01286	0.01383	0.01479	0.01026	0.00811	0.00916	0.00646			--	--	--	--	--	--	--	--
495.03	-1	0.01047	0.01353	0.01459	0.00645	0.00914	0.00996	0.01556	0.02131			--	--	--	--	--	--	--	--
495.6	-1	0.01074	0.00735	0.01211	0.0085	0.01352	0.02467	0.00902	0.00672			--	--	--	--	--	--	--	--
496.18	-1	0.01588	0.01492	0.01344	0.01952	0.00845	0.00684	0.00944	0.0094			--	--	--	--	--	--	--	--
496.76	-1	0.00963	0.0113	0.01428	0.00602	0.0089	0.01011	0.00965	0.01043			--	--	--	--	--	--	--	--
497.33	-1	0.01545	0.01321	0.01339	0.00919	0.00891	0.01139	0.00693	0.00759			--	--	--	--	--	--	--	--
497.91	-1	0.00985	0.02379	0.01369	0.00943	0.00335	0.00814	0.00522	0.01068			--	--	--	--	--	--	--	--
498.49	-1	0.00974	0.00966	0.01411	0.00968	0.01177	0.00985	0.00747	0.00989			--	--	--	--	--	--	--	--
499.06	-1	0.01022	0.0126	0.01382	0.00944	0.0077	0.01076	0.00273	0.00953			--	--	--	--	--	--	--	--
499.64	-1	0.00838	0.01336	0.01406	0.00991	0.00925	0.00962	0.01274	0.01071			--	--	--	--	--	--	--	--
500.21	-1	0.00714	0.00962	0.015	0.00911	0.0258	0.01017	0.00853	0.01012			--	--	--	--	--	--	--	--
500.79	-1	0.00866	0.01131	0.01298	0.00903	0.00602	0.01061	0.0097	0.00966			--	--	--	--	--	--	--	--
501.37	-1	0.000964522	0.01188	0.01652	0.01005	0.00893	0.0098	0.02035	0.01135			--	--	--	--	--	--	--	--
501.94	-1	0.000884145	0.01062	0.01709	0.00866	0.00982	0.01071	0.00645	0.01012			--	--	--	--	--	--	--	--
502.52	-1	0.00559	0.01062	0.01567	0.00994	0.00867	0.01035	0.00946	0.0093			--	--	--	--	--	--	--	--
503.09	-1	0.00281	0.01125	0.01844	0.00879	0.01046	0.01003	0.01237	0.01449			--	--	--	--	--	--	--	--
503.67	-1	0.01432	0.01062	0.01498	0.00855	0.01022	0.01081	0.00742	0.00919			--	--	--	--	--	--	--	--
504.24	-1	0.0085	0.01069	0.01555	0.01247	0.00961	0.01011	0.00978	0.00991			--	--	--	--	--	--	--	--
504.82	-1	0.00992	0.01358	0.01788	0.00845	0.01026	0.01009	0.01035	0.00973			--	--	--	--	--	--	--	--
505.4	-1	0.01845	0.00991	0.01601	0.00917	0.00958	0.01011	0.00846	0.00392			--	--	--	--	--	--	--	--
505.97	-1	0.00717	0.01324	0.0159	0.00939	0.00931	0.0158	0.01063	0.00124			--	--	--	--	--	--	--	--
506.55	-1	0.00998	0.01001	0.0178	0.00674	0.01274	0.00947	0.01032	0.00541			--	--	--	--	--	--	--	--
507.12	-1	0.02527	0.00985	0.01205	0.0041	0.0095	0.01559	0.00977	0.00203			--	--	--	--	--	--	--	--
507.7	-1	0.00725	0.01028	0.01175	0.00645	0.00814	0.00967	0.0106	0.01817			--	--	--	--	--	--	--	--
508.27	-1	0.0099	0.00718	0.01713	0.00205	0.00972	0.00931	0.00998	0.00713			--	--	--	--	--	--	--	--
508.85	-1	0.01083	0.00467	0.00962	0.0113	0.00366	0.00967	0.00949	0.00965			--	--	--	--	--	--	--	--
509.42	-1	0.00865	0.00719	0.02621	0.00778	0.00796	0.00688	0.01128	0.01114			--	--	--	--	--	--	--	--
510	-1	0.01026	0.00274	0.02272	0.00887	0.00601	0.00483	0.00991	0.00742			--	--	--	--	--	--	--	--
510.57	-1	0.01103	0.01363	0.02496	0.01954	0.00505	0.00718	0.00934	0.00948			--	--	--	--	--	--	--	--
511.15	-1	0.00981	0.00863	0.03691	0.00578	0.02235	0.00203	0.01432	0.01038			--	--	--	--	--	--	--	--
511.72	-1	0.01125	0.00987	0.02367	0.00909	0.0068	0.00923	0.01037	0.0095			--	--	--	--	--	--	--	--
512.29	-1	0.01069	0.02449	0.02812	0.01219	0.00953	0.00892	0.00999	0.01073			--	--	--	--	--	--	--	--
512.87	-1	0.01016	0.00671	0.03642	0.00739	0.00978	0.00679	0.01045	0.01015			--	--	--	--	--	--	--	--
513.44	-1	0.01165	0.00996	0.0269	0.01051	0.00793	0.01543	0.0082	0.0096			--	--	--	--	--	--	--	--
514.02	-1	0.01075	0.01033	0.03914	0.01019	0.00982	0.00726	0.00679	0.0103			--	--	--	--	--	--	--	--
514.59	-1	0.01069	0.00827	0.03357	0.00874	0.00959	0.00986	0.00846	0.00984			--	--	--	--	--	--	--	--
515.17	-1	0.01162	0.01046	0.03852	0.00907	0.00951	0.02568	0.00061849	0.00925			--	--	--	--	--	--	--	--
515.74	-1	0.01117	0.0102	0.04158	0.00933	0.00988	0.00672	0.00877	0.01287			--	--	--	--	--	--	--	--
516.31	-1	0.01095	0.00998	0.05033	0.00861	0.00958	0.00983	0.00739	0.00965			--	--	--	--	--	--	--	--
516.89	-1	0.01273	0.01067	0.07364	0.00912	0.00982	0.01164	0.00583	0.0094			--	--	--	--	--	--	--	--
517.46	-1	0.01101	0.01001	0.12282	0.00867	0.01009	0.00776	0.01632	0.01015			--	--	--	--	--	--	--	--
518.04	-1	0.0103	0.01009	0.19607	0.00858	0.01185	0.01004	0.00715	0.00698			--	--	--	--	--	--	--	--
518.61	-1	0.01463	0.01019	0.29781	0.00978	0.00928	0.01063	0.01003	0.00481			--	--	--	--	--	--	--	--
519.18	-1	0.01047	0.01302	0.41008	0.00899	0.01141	0.0091	0.02183	0.00713			--	--	--	--	--	--	--	--
519.76	-1	0.01077	0.00993	0.542	0.00914	0.00756	0.01035	0.00654	0.00312			--	--	--	--	--	--	--	--
520.33	-1	0.01108	0.01289	0.68393	0.00931	0.00618	0.00947	0.00938	0.01331			--	--	--	--	--	--	--	--
520.9	-1	0.0105	0.00993	0.80792	0.00944	0.00788	0.00968	0.01027	0.00878			--	--	--	--	--	--	--	--
521.48	-1	0.00974	0.01017	0.90342	0.00959	0.00258	0.0106	0.00833	0.00945			--	--	--	--	--	--	--	--
522.05	-1	0.01016	0.01043	0.97771	0.00928	0.0127	0.00998	0.01066	0.02487			--	--	--	--	--	--	--	--
522.62	-1	0.00468	0.00951	1	0.00898	0.00835	0.00996	0.01016	0.00652			--	--	--	--	--	--	--	--
523.2	-1	0.00296	0.00824	0.99746	0.00558	0.0095	0.00996	0.0109	0.00942			--	--	--	--	--	--	--	--
523.77	-1	0.00678	0.00898	0.99492	0.00739	0.02287	0.01182	0.01029	0.01017			--	--	--	--	--	--	--	--
524.34	-1	0.00341	0.00187	0.9948	0.000640102	0.00664	0.00949	0.01178	0.00821			--	--	--	--	--	--	--	--
524.92	-1	0.01251	0.00148	0.98484	0.0089	0.00951	0.01183	0.00936	0.01053			--	--	--	--	--	--	--	--
525.49	-1	0.0094	0.00533	0.95709	0.00859	0.01006	0.00999	0.01069	0.01014			--	--	--	--	--	--	--	--
526.06	-1	0.01053	0.00182	0.91333	0.00653	0.00888	0.00981	0.0097	0.00986			--	--	--	--	--	--	--	--
526.64	-1	0.0162	0.01561	0.89621	0.01651	0.00986	0.01348	0.00942	0.01061			--	--	--	--	--	--	--	--
527.21	-1	0.00807	0.00702	0.84007	0.00731	0.01053	0.00999	0.01273	0.00997			--	--	--	--	--	--	--	--
527.78	-1	0.01092	0.00978	0.76458	0.01016	0.00958	0.00973	0.01014	0.00971			--	--	--	--	--	--	--	--
528.35	-1	0.02595	0.02306	0.66456	0.02359	0.01059	0.01478	0.00985	0.01138			--	--	--	--	--	--	--	--
528.93	-1	0.00743	0.00682	0.53008	0.00759	0.00998	0.0095	0.01322	0.01048			--	--	--	--	--	--	--	--
529.5	-1	0.01063	0.00946	0.41226	0.01064	0.00953	0.00954	0.00911	0.00968			--	--	--	--	--	--	--	--
530.07	-1	0.01235	0.01027	0.28675	0.01128	0.01263	0.0096	0.00868	0.014			--	--	--	--	--	--	--	--
530.64	-1	0.00852	0.00866	0.18869	0.00983	0.01022	0.00788	0.00911	0.00927			--	--	--	--	--	--	--	--
531.22	-1	0.01027	0.01138	0.1564	0.0117	0.01034	0.00635	0.00286	0.00966			--	--	--	--	--	--	--	--
531.79	-1	0.01083	0.01044	0.075	0.01147	0.01049	0.00812	0.00138	0.00957			--	--	--	--	--	--	--	--
532.36	-1	0.00955	0.01147	0.04405	0.01143	0.00925	0	0.00562	0.00577			--	--	--	--	--	--	--	--
532.93	-1	0.0109	0.01069	0.03525	0.01139	0.00451	0.000716111	0.00254	0.0034			--	--	--	--	--	--	--	--
533.5	-1	0.01042	0.00991	0.03022	0.01227	0.00698	0.00527	0.01348	0.00631			--	--	--	--	--	--	--	--
534.08	-1	0.01034	0.00904	0.02848	0.01144	0.00242	0.00272	0.0084	0.00253			--	--	--	--	--	--	--	--
534.65	-1	0.01087	0.01057	0.02789	0.01162	0.01241	0.01356	0.00985	0.01352			--	--	--	--	--	--	--	--
535.22	-1	0.01035	0.00959	0.02598	0.01162	0.00796	0.0084	0.02184	0.00811			--	--	--	--	--	--	--	--
535.79	-1	0.01011	0.00969	0.02642	0.01149	0.00904	0.00981	0.00643	0.00929			--	--	--	--	--	--	--	--
536.36	-1	0.01127	0.01196	0.02322	0.01335	0.02445	0.01919	0.00981	0.02481			--	--	--	--	--	--	--	--
536.94	-1	0.01061	0.01014	0.02317	0.01143	0.00709	0.00695	0.01208	0.00659			--	--	--	--	--	--	--	--
537.51	-1	0.01005	0.00964	0.02424	0.01047	0.00907	0.00991	0.00728	0.00945			--	--	--	--	--	--	--	--
538.08	-1	0.01175	0.01547	0.02124	0.01584	0.00978	0.02376	0.00967	0.01033			--	--	--	--	--	--	--	--
538.65	-1	0.01043	0.00925	0.02276	0.01087	0.00835	0.00695	0.01001	0.00814			--	--	--	--	--	--	--	--
539.22	-1	0.01024	0.00938	0.02021	0.01162	0.0099	0.00973	0.00939	0.01032			--	--	--	--	--	--	--	--
539.79	-1	0.01346	0.00961	0.01891	0.01103	0.01012	0.01053	0.01027	0.00942			--	--	--	--	--	--	--	--
540.36	-1	0.01053	0.00381	0.02345	0.01045	0.00972	0.00859	0.01071	0.0095			--	--	--	--	--	--	--	--
540.93	-1	0.00992	0.00138	0.01796	0.00648	0.00996	0.01066	0.00991	0.01074			--	--	--	--	--	--	--	--
541.51	-1	0.01595	0.00573	0.01865	0.00864	0.01098	0.01001	0.01086	0.00996			--	--	--	--	--	--	--	--
542.08	-1	0.01037	0.0024	0.01788	0.00134	0.00974	0.01022	0.01055	0.00994			--	--	--	--	--	--	--	--
542.65	-1	0.01005	0.014	0.01747	0.01027	0.0111	0.01125	0.00998	0.01109			--	--	--	--	--	--	--	--
543.22	-1	0.01061	0.0083	0.01214	0.00975	0.0102	0.01099	0.01125	0.01006			--	--	--	--	--	--	--	--
543.79	-1	0.00834	0.0099	0.01421	0.00789	0.0089	0.01055	0.0105	0.00986			--	--	--	--	--	--	--	--
544.36	-1	0.00696	0.02388	0.00649	0.01714	0.0147	0.0113	0.01001	0.01408			--	--	--	--	--	--	--	--
544.93	-1	0.00881	0.00723	0.01745	0.00843	0.0084	0.01038	0.01366	0.00999			--	--	--	--	--	--	--	--
545.5	-1	0.00124	0.01035	0.01411	0.01085	0.00922	0.01051	0.01055	0.00997			--	--	--	--	--	--	--	--
546.07	-1	0.00158	0.01181	0.01562	0.02557	0.00956	0.01066	0.01058	0.00996			--	--	--	--	--	--	--	--
546.64	-1	0.00601	0.00785	0.0227	0.00808	0.00203	0.01226	0.01063	0.00958			--	--	--	--	--	--	--	--
547.21	-1	0.00302	0.00977	0.01128	0.01109	0.0069	0.00973	0.00939	0.00598			--	--	--	--	--	--	--	--
547.78	-1	0.01378	0.01053	0.01396	0.01149	0.00389	0.01203	0.0089	0.00787			--	--	--	--	--	--	--	--
548.35	-1	0.00889	0.0095	0.02614	0.00941	0.0039	0.0102	0.00957	0.00285			--	--	--	--	--	--	--	--
548.92	-1	0.01029	0.01069	0.01074	0.01101	0.01805	0.00965	0.00161	0.01308			--	--	--	--	--	--	--	--
549.49	-1	0.01812	0.01009	0.01365	0.01154	0.0067	0.01401	0.000992839	0.00862			--	--	--	--	--	--	--	--
550.06	-1	0.00741	0.00983	0.0136	0.01063	0.00951	0.01022	0.00532	0.00966			--	--	--	--	--	--	--	--
550.63	-1	0.01038	0.01078	0.0111	0.01096	0.01347	0.01038	0.00251	0.02235			--	--	--	--	--	--	--	--
551.2	-1	0.02575	0.01019	0.01221	0.01173	0.00696	0.01055	0.01353	0.00692			--	--	--	--	--	--	--	--
551.77	-1	0.00735	0.00975	0.01237	0.01101	0.00953	0.00994	0.00825	0.00978			--	--	--	--	--	--	--	--
552.34	-1	0.01027	0.01093	0.01151	0.01111	0.01002	0.00897	0.0096	0.01141			--	--	--	--	--	--	--	--
552.91	-1	0.011	0.01009	0.012	0.01253	0.00888	0.00947	0.02428	0.00762			--	--	--	--	--	--	--	--
553.48	-1	0.00889	0.00985	0.01147	0.0108	0.01006	0.0055	0.00662	0.00976			--	--	--	--	--	--	--	--
554.05	-1	0.01104	0.01241	0.01149	0.01275	0.00959	0.00358	0.00962	0.0106			--	--	--	--	--	--	--	--
554.62	-1	0.0112	0.00975	0.01154	0.01154	0.00958	0.00672	0.01219	0.00948			--	--	--	--	--	--	--	--
555.19	-1	0.00995	0.00917	0.01421	0.01165	0.00956	0.00182	0.0077	0.01063			--	--	--	--	--	--	--	--
555.76	-1	0.01082	0.01497	0.01157	0.01565	0.01166	0.00521	0.0097	0.00983			--	--	--	--	--	--	--	--
556.33	-1	0.01029	0.00887	0.01188	0.01211	0.00958	0.00771	0.01021	0.00986			--	--	--	--	--	--	--	--
556.9	-1	0.01006	0.00916	0.01649	0.01291	0.01177	0.00422	0.00952	0.00991			--	--	--	--	--	--	--	--
557.47	-1	0.01114	0.00938	0.00974	0.01371	0.0098	0.01393	0.01022	0.01166			--	--	--	--	--	--	--	--
558.04	-1	0.0105	0.0061	0.01601	0.0136	0.00964	0.00811	0.01089	0.00966			--	--	--	--	--	--	--	--
558.61	-1	0.01058	0.00399	0.00987	0.01261	0.0095	0.01022	0.00968	0.01156			--	--	--	--	--	--	--	--
559.17	-1	0.01067	0.00686	0.01064	0.01381	0.00891	0.02072	0.01074	0.0097			--	--	--	--	--	--	--	--
559.74	-1	0.01204	0.00201	0.01074	0.00613	0.00646	0.00695	0.00994	0.0093			--	--	--	--	--	--	--	--
560.31	-1	0.01043	0.00901	0.00698	0.00645	0.00804	0.01022	0.00965	0.01473			--	--	--	--	--	--	--	--
560.88	-1	0.01191	0.00832	0.00439	0.01151	0.00129	0.02137	0.01139	0.00924			--	--	--	--	--	--	--	--
561.45	-1	0.0104	0.00642	0.00752	0.00571	0.01107	0.0071	0.01007	0.00957			--	--	--	--	--	--	--	--
562.02	-1	0.00997	0.01518	0.00349	0.02058	0.00706	0.00993	0.0091	0.00986			--	--	--	--	--	--	--	--
562.59	-1	0.01389	0.00732	0.01369	0.01632	0.00951	0.01043	0.0138	0.00492			--	--	--	--	--	--	--	--
563.15	-1	0.00987	0.01011	0.00947	0.01863	0.01954	0.00876	0.00877	0.00247			--	--	--	--	--	--	--	--
563.72	-1	0.01022	0.0253	0.01075	0.03076	0.00691	0.01024	0.00941	0.00612			--	--	--	--	--	--	--	--
564.29	-1	0.01061	0.00669	0.0236	0.01669	0.00996	0.01086	0.00972	0.0025			--	--	--	--	--	--	--	--
564.86	-1	0.01001	0.0097	0.00765	0.02077	0.01172	0.0098	0.00825	0.01375			--	--	--	--	--	--	--	--
565.43	-1	0.00955	0.01027	0.01065	0.02674	0.00875	0.01033	0.00745	0.00837			--	--	--	--	--	--	--	--
566	-1	0.00995	0.00867	0.01154	0.02224	0.00939	0.011	0.0089	0.00986			--	--	--	--	--	--	--	--
566.56	-1	0.00667	0.01015	0.0091	0.03927	0.00991	0.00993	0.000374349	0.02433			--	--	--	--	--	--	--	--
567.13	-1	0.00479	0.01028	0.01133	0.04583	0.0093	0.011	0.00604	0.00656			--	--	--	--	--	--	--	--
567.7	-1	0.00765	0.00995	0.01142	0.11983	0.00998	0.01032	0.00174	0.00963			--	--	--	--	--	--	--	--
568.27	-1	0.00244	0.01041	0.01055	0.2346	0.00953	0.01025	0.00365	0.01096			--	--	--	--	--	--	--	--
568.84	-1	0.00892	0.01065	0.01121	0.3631	0.00959	0.01019	0.0147	0.00755			--	--	--	--	--	--	--	--
569.4	-1	0.00733	0.00961	0.01092	0.49866	0.0105	0.01211	0.00778	0.00979			--	--	--	--	--	--	--	--
569.97	-1	0.00669	0.01041	0.01065	0.64622	0.00986	0.01012	0.00999	0.01042			--	--	--	--	--	--	--	--
570.54	-1	0.01455	0.00993	0.01165	0.78613	0.00996	0.01211	0.02533	0.0095			--	--	--	--	--	--	--	--
571.11	-1	0.00823	0.00967	0.01101	0.8993	0.01009	0.0102	0.00679	0.00989			--	--	--	--	--	--	--	--
571.67	-1	0.0104	0.01099	0.01103	0.97896	0.01523	0.00941	0.00988	0.01069			--	--	--	--	--	--	--	--
572.24	-1	0.02406	0.0098	0.01108	1	0.00899	0.01421	0.01064	0.0097			--	--	--	--	--	--	--	--
572.81	-1	0.00698	0.00985	0.01631	0.98942	0.01518	0.00991	0.00879	0.0106			--	--	--	--	--	--	--	--
573.38	-1	0.01058	0.00993	0.00911	0.97886	0.00869	0.01001	0.01053	0.0097			--	--	--	--	--	--	--	--
573.94	-1	0.01415	0.01513	0.01619	0.94948	0.00934	0.01014	0.01074	0.00948			--	--	--	--	--	--	--	--
574.51	-1	0.00823	0.00941	0.00877	0.91874	0.00988	0.00928	0.009	0.01117			--	--	--	--	--	--	--	--
575.08	-1	0.01061	0.01511	0.01013	0.84181	0.00364	0.00916	0.01066	0.00963			--	--	--	--	--	--	--	--
575.64	-1	0.01128	0.0099	0.01042	0.77803	0.00181	0.00955	0.01035	0.00942			--	--	--	--	--	--	--	--
576.21	-1	0.00987	0.00975	0.00328	0.69293	0.00626	0.00583	0.01019	0.0137			--	--	--	--	--	--	--	--
576.78	-1	0.01069	0.00964	0.00161	0.61061	0.00229	0.00402	0.01032	0.00991			--	--	--	--	--	--	--	--
577.34	-1	0.01119	0.00956	0.00623	0.54913	0.01592	0.00698	0.01012	0.01012			--	--	--	--	--	--	--	--
577.91	-1	0.01056	0.00687	0.00272	0.45889	0.00866	0.00205	0.00999	0.01037			--	--	--	--	--	--	--	--
578.48	-1	0.01145	0.00856	0.01664	0.36896	0.0107	0.00786	0.00988	0.00919			--	--	--	--	--	--	--	--
579.04	-1	0.0112	0.000804674	0.00862	0.2915	0.024	0.00576	0.01493	0.00728			--	--	--	--	--	--	--	--
579.61	-1	0.01127	0.000804674	0.01059	0.1972	0.00804	0.00553	0.00916	0.00836			--	--	--	--	--	--	--	--
580.18	-1	0.0118	0.00546	0.01688	0.13473	0.01075	0.01414	0.01497	0.000637703			--	--	--	--	--	--	--	--
580.74	-1	0.01148	0.00257	0.00805	0.0949	0.01177	0.00749	0.00889	0.00155			--	--	--	--	--	--	--	--
581.31	-1	0.01127	0.0137	0.01678	0.05801	0.01062	0.00968	0.00907	0.00551			--	--	--	--	--	--	--	--
581.88	-1	0.01291	0.00871	0.01037	0.05231	0.01415	0.02033	0.00944	0.00203			--	--	--	--	--	--	--	--
582.44	-1	0.01127	0.01033	0.01067	0.02916	0.01222	0.00708	0.00565	0.01377			--	--	--	--	--	--	--	--
583.01	-1	0.01079	0.01928	0.01055	0.04135	0.01271	0.01056	0.00319	0.00806			--	--	--	--	--	--	--	--
583.57	-1	0.01513	0.00697	0.01201	0.02053	0.0126	0.02464	0.0062	0.0102			--	--	--	--	--	--	--	--
584.14	-1	0.0113	0.01001	0.00987	0.02212	0.01249	0.00736	0.00267	0.02454			--	--	--	--	--	--	--	--
584.71	-1	0.01141	0.02305	0.01214	0.02183	0.01204	0.01006	0.01191	0.00682			--	--	--	--	--	--	--	--
585.27	-1	0.01154	0.00687	0.01177	0.0185	0.01338	0.01092	0.0083	0.00999			--	--	--	--	--	--	--	--
585.84	-1	0.01077	0.00938	0.01116	0.01962	0.01246	0.00817	0.00939	0.01107			--	--	--	--	--	--	--	--
586.4	-1	0.00963	0.01011	0.01377	0.01952	0.01209	0.00973	0.01336	0.00787			--	--	--	--	--	--	--	--
586.97	-1	0.01027	0.00856	0.01075	0.0184	0.01586	0.0105	0.00835	0.0097			--	--	--	--	--	--	--	--
587.53	-1	0.00421	0.01007	0.011	0.01797	0.01255	0.00963	0.01011	0.01053			--	--	--	--	--	--	--	--
588.1	-1	0.00209	0.01048	0.01128	0.01781	0.01258	0.01011	0.02518	0.00929			--	--	--	--	--	--	--	--
588.67	-1	0.00624	0.00977	0.01044	0.01669	0.01263	0.01087	0.00618	0.00988			--	--	--	--	--	--	--	--
589.23	-1	0.00301	0.00998	0.00605	0.01642	0.01241	0.01006	0.00951	0.01071			--	--	--	--	--	--	--	--
589.8	-1	0.0137	0.01054	0.00824	0.01699	0.00682	0.01003	0.01021	0.00973			--	--	--	--	--	--	--	--
590.36	-1	0.00897	0.00974	0.00233	0.01498	0.01215	0.01061	0.00781	0.01076			--	--	--	--	--	--	--	--
590.93	-1	0.01048	0.01041	0.01926	0.01615	0.0025	0.01004	0.01037	0.00997			--	--	--	--	--	--	--	--
591.49	-1	0.02088	0.00974	0.00816	0.01472	0.00845	0.01071	0.00983	0.0096			--	--	--	--	--	--	--	--
592.06	-1	0.00728	0.00932	0.01044	0.01421	0.00478	0.01024	0.01007	0.01127			--	--	--	--	--	--	--	--
592.62	-1	0.01064	0.01114	0.0111	0.01813	0.00572	0.0098	0.01032	0.00979			--	--	--	--	--	--	--	--
593.19	-1	0.01519	0.01006	0.00864	0.01403	0.01792	0.0116	0.01134	0.00989			--	--	--	--	--	--	--	--
593.75	-1	0.00818	0.00993	0.01129	0.01379	0.00894	0.01017	0.00924	0.00999			--	--	--	--	--	--	--	--
594.32	-1	0.01063	0.01204	0.01083	0.01355	0.01123	0.00988	0.01118	0.01501			--	--	--	--	--	--	--	--
594.88	-1	0.01108	0.00985	0.01062	0.01269	0.02411	0.01357	0.01001	0.00939			--	--	--	--	--	--	--	--
595.44	-1	0.00942	0.00938	0.01119	0.01083	0.00823	0.01006	0.00933	0.01463			--	--	--	--	--	--	--	--
596.01	-1	0.01016	0.01444	0.01098	0.01138	0.01083	0.00954	0.01331	0.00909			--	--	--	--	--	--	--	--
596.57	-1	0.01088	0.00929	0.01083	0.00381	0.0115	0.01468	0.00968	0.00917			--	--	--	--	--	--	--	--
597.14	-1	0.00992	0.00964	0.01246	0.00322	0.00967	0.00928	0.00947	0.00919			--	--	--	--	--	--	--	--
597.7	-1	0.01108	0.01001	0.01078	0.00743	0.01162	0.00954	0.01003	0.00721			--	--	--	--	--	--	--	--
598.27	-1	0.01055	0.00929	0.01087	0.00341	0.01106	0.00967	0.0077	0.0061			--	--	--	--	--	--	--	--
598.83	-1	0.0103	0.00871	0.01083	0.01427	0.01101	0.00784	0.00612	0.00777			--	--	--	--	--	--	--	--
599.4	-1	0.01088	0.00919	0.00631	0.00991	0.01214	0.00644	0.00799	0			--	--	--	--	--	--	--	--
599.96	-1	0.01032	0.00465	0.01177	0.0104	0.01188	0.00824	0.00199	0.00849			--	--	--	--	--	--	--	--
600.52	-1	0.01037	0.00317	0.00697	0.02186	0.0113	0.000634735	0.01204	0.00754			--	--	--	--	--	--	--	--
601.09	-1	0.01043	0.00644	0.01101	0.00725	0.01182	0.000699836	0.00806	0.00584			--	--	--	--	--	--	--	--
601.65	-1	0.01559	0.00151	0.02275	0.01051	0.01112	0.00527	0.01025	0.01967			--	--	--	--	--	--	--	--
602.21	-1	0.00998	0.00496	0.00719	0.01344	0.01107	0.00301	0.0203	0.00697			--	--	--	--	--	--	--	--
602.78	-1	0.01548	0.0075	0.02247	0.00739	0.01104	0.01323	0.00685	0.00981			--	--	--	--	--	--	--	--
603.34	-1	0.00993	0.0037	0.01044	0.00997	0.01563	0.00882	0.00988	0.01292			--	--	--	--	--	--	--	--
603.91	-1	0.01006	0.01349	0.01034	0.01043	0.0108	0.01007	0.01105	0.00737			--	--	--	--	--	--	--	--
604.47	-1	0.01005	0.00777	0.01124	0.0084	0.01581	0.01828	0.00692	0.0096			--	--	--	--	--	--	--	--
605.03	-1	0.00444	0.00985	0.01101	0.00949	0.0109	0.00693	0.00951	0.01042			--	--	--	--	--	--	--	--
605.6	-1	0.00135	0.01904	0.01083	0.00989	0.01109	0.01017	0.01029	0.00922			--	--	--	--	--	--	--	--
606.16	-1	0.00582	0.00647	0.01403	0.00925	0.01131	0.02539	0.00951	0.01051			--	--	--	--	--	--	--	--
606.72	-1	0.00254	0.00941	0.01051	0.00925	0.00572	0.00728	0.01058	0.00981			--	--	--	--	--	--	--	--
607.29	-1	0.01407	0.02308	0.01034	0.01011	0.00456	0.01011	0.01011	0.00975			--	--	--	--	--	--	--	--
607.85	-1	0.00836	0.00695	0.01093	0.00872	0.00875	0.01069	0.01024	0.01097			--	--	--	--	--	--	--	--
608.41	-1	0.01018	0.00977	0.01152	0.01008	0.0045	0.00832	0.0104	0.01037			--	--	--	--	--	--	--	--
608.98	-1	0.02596	0.01051	0.01416	0.00917	0.01738	0.00965	0.01226	0.01019			--	--	--	--	--	--	--	--
609.54	-1	0.00727	0.00845	0.01257	0.00923	0.01268	0.01053	0.00863	0.01136			--	--	--	--	--	--	--	--
610.1	-1	0.0103	0.01009	0.01101	0.01224	0.01433	0.01007	0.01219	0.01015			--	--	--	--	--	--	--	--
610.66	-1	0.01114	0.01067	0.01152	0.00938	0.02864	0.01058	0.01027	0.01038			--	--	--	--	--	--	--	--
611.23	-1	0.00976	0.00982	0.00911	0.0088	0.01314	0.01125	0.01032	0.01063			--	--	--	--	--	--	--	--
611.79	-1	0.01072	0.01028	0.01101	0.01395	0.01676	0.0103	0.0104	0.01535			--	--	--	--	--	--	--	--
612.35	-1	0.01104	0.01065	0.01146	0.00856	0.01868	0.01022	0.00994	0.00994			--	--	--	--	--	--	--	--
612.91	-1	0.00961	0.00988	0.0109	0.00888	0.0156	0.01082	0.00793	0.01485			--	--	--	--	--	--	--	--
613.48	-1	0.01093	0.01049	0.01146	0.00893	0.01938	0.01022	0.00887	0.00942			--	--	--	--	--	--	--	--
614.04	-1	0.0105	0.00995	0.011	0.00413	0.01813	0.01033	0.00205	0.00937			--	--	--	--	--	--	--	--
614.6	-1	0.01051	0.00978	0.01072	0.00234	0.01929	0.01195	0.01243	0.00957			--	--	--	--	--	--	--	--
615.16	-1	0.01053	0.01041	0.01375	0.00562	0.0216	0.01003	0.00794	0.00621			--	--	--	--	--	--	--	--
615.73	-1	0.01411	0.00975	0.0106	0.000544087	0.02194	0.01196	0.0099	0.00438			--	--	--	--	--	--	--	--
616.29	-1	0.01016	0.00959	0.01029	0.01171	0.02478	0.01037	0.02336	0.0069			--	--	--	--	--	--	--	--
616.85	-1	0.01408	0.01117	0.01052	0.0064	0.02791	0.0098	0.00653	0.00216			--	--	--	--	--	--	--	--
617.41	-1	0.00992	0.00975	0.00729	0.00911	0.0487	0.014	0.00965	0.01084			--	--	--	--	--	--	--	--
617.97	-1	0.00997	0.00969	0.00462	0.01972	0.1088	0.01037	0.01027	0.00796			--	--	--	--	--	--	--	--
618.54	-1	0.01	0.00962	0.00764	0.00605	0.19286	0.01048	0.00809	0.00973			--	--	--	--	--	--	--	--
619.1	-1	0.00558	0.01526	0.00338	0.00933	0.30534	0.01063	0.01007	0.01638			--	--	--	--	--	--	--	--
619.66	-1	0.0119	0.00893	0.01449	0.01395	0.4323	0.01014	0.01064	0.00701			--	--	--	--	--	--	--	--
620.22	-1	0.00754	0.01551	0.00924	0.00667	0.54998	0.00827	0.00892	0.00942			--	--	--	--	--	--	--	--
620.78	-1	0.01045	0.00924	0.01052	0.00935	0.69148	0.00975	0.01032	0.02476			--	--	--	--	--	--	--	--
621.34	-1	0.02567	0.00995	0.02303	0.00983	0.81713	0.0048	0.00941	0.00666			--	--	--	--	--	--	--	--
621.91	-1	0.00691	0.00977	0.00701	0.00835	0.9001	0.00259	0.00931	0.00961			--	--	--	--	--	--	--	--
622.47	-1	0.0099	0.0095	0.00972	0.00919	0.95018	0.00627	0.0118	0.01024			--	--	--	--	--	--	--	--
623.03	-1	0.01055	0.00858	0.01196	0.00952	0.97168	0.00319	0.01012	0.00801			--	--	--	--	--	--	--	--
623.59	-1	0.00905	0.00922	0.00837	0.00874	1	0.01188	0.00946	0.00943			--	--	--	--	--	--	--	--
624.15	-1	0.01072	0.00604	0.01046	0.0097	0.97773	0.00892	0.01489	0.01019			--	--	--	--	--	--	--	--
624.71	-1	0.01024	0.00501	0.01103	0.00952	0.96227	0.0099	0.00882	0.00953			--	--	--	--	--	--	--	--
625.27	-1	0.01027	0.00735	0.01033	0.00919	0.92211	0.01637	0.00887	0.01048			--	--	--	--	--	--	--	--
625.83	-1	0.01032	0	0.01082	0.00989	0.88771	0.00724	0.00929	0.01002			--	--	--	--	--	--	--	--
626.39	-1	0.01331	0.00195	0.01083	0.00896	0.84447	0.00986	0.00264	0.00988			--	--	--	--	--	--	--	--
626.96	-1	0.00968	0.00571	0.01088	0.00901	0.82341	0.02521	0.01299	0.00975			--	--	--	--	--	--	--	--
627.52	-1	0.01326	0.00211	0.01083	0.00909	0.73053	0.00714	0.0068	0.01109			--	--	--	--	--	--	--	--
628.08	-1	0.00958	0.01328	0.01267	0.01304	0.60618	0.01025	0.00993	0.00937			--	--	--	--	--	--	--	--
628.64	-1	0.00992	0.00784	0.01024	0.00874	0.50577	0.01082	0.02533	0.01123			--	--	--	--	--	--	--	--
629.2	-1	0.01013	0.00953	0.01265	0.0128	0.35608	0.00871	0.00643	0.01002			--	--	--	--	--	--	--	--
629.76	-1	0.00643	0.01799	0.01098	0.00819	0.24918	0.0103	0.00972	0.00968			--	--	--	--	--	--	--	--
630.32	-1	0.01313	0.00668	0.01067	0.00787	0.16236	0.01077	0.01032	0.01326			--	--	--	--	--	--	--	--
630.88	-1	0.00817	0.00985	0.01428	0.0084	0.0993	0.01024	0.00854	0.00989			--	--	--	--	--	--	--	--
631.44	-1	0.0101	0.02536	0.01088	0.00146	0.06211	0.01095	0.01045	0.00991			--	--	--	--	--	--	--	--
632	-1	0.02329	0.0066	0.01159	0.000256041	0.04322	0.01066	0.00998	0.00993			--	--	--	--	--	--	--	--
632.56	-1	0.00725	0.0095	0.01162	0.00462	0.02951	0.01051	0.00981	0.00924			--	--	--	--	--	--	--	--
633.12	-1	0.01001	0.01146	0.00895	0.00146	0.02448	0.01128	0.01064	0.00904			--	--	--	--	--	--	--	--
633.68	-1	0.01064	0.00787	0.00628	0.01223	0.02418	0.01056	0.01012	0.00932			--	--	--	--	--	--	--	--
634.24	-1	0.00998	0.00996	0.00821	0.00722	0.02121	0.01029	0.00938	0.00392			--	--	--	--	--	--	--	--
634.8	-1	0.01043	0.0104	0.003	0.00891	0.02186	0.01234	0.0127	0.00203			--	--	--	--	--	--	--	--
635.36	-1	0.01177	0.0089	0.01177	0.02381	0.0196	0.01076	0.00887	0.00592			--	--	--	--	--	--	--	--
635.92	-1	0.01014	0.0102	0.00923	0.00589	0.02065	0.01053	0.00913	0.00278			--	--	--	--	--	--	--	--
636.48	-1	0.01169	0.00958	0.01123	0.00901	0.01879	0.01458	0.00981	0.01336			--	--	--	--	--	--	--	--
637.04	-1	0.01027	0.00956	0.02188	0.00947	0.01819	0.01095	0.00516	0.00868			--	--	--	--	--	--	--	--
637.6	-1	0.00969	0.0102	0.00772	0.00736	0.01762	0.0113	0.01315	0.00993			--	--	--	--	--	--	--	--
638.16	-1	0.01128	0.0097	0.01088	0.00869	0.01866	0.01165	0.00726	0.02042			--	--	--	--	--	--	--	--
638.72	-1	0.00519	0.00967	0.01154	0.00931	0.01686	0.01116	0.01016	0.00672			--	--	--	--	--	--	--	--
639.28	-1	0.01003	0.01053	0.00834	0.0085	0.01676	0.00947	0.01857	0.00988			--	--	--	--	--	--	--	--
639.84	-1	0.00558	0.00969	0.01169	0.00845	0.01534	0.01051	0.00645	0.01545			--	--	--	--	--	--	--	--
640.4	-1	0.0099	0.00962	0.01118	0.00954	0.01299	0.00343	0.01007	0.00719			--	--	--	--	--	--	--	--
640.96	-1	0.0259	0.01109	0.01093	0.00864	0.01352	0.00207	0.01042	0.00965			--	--	--	--	--	--	--	--
641.51	-1	0.00688	0.0098	0.01114	0.00917	0.00569	0.00679	0.00929	0.01045			--	--	--	--	--	--	--	--
642.07	-1	0.0101	0.00983	0.01108	0.0121	0.00534	0.00303	0.0104	0.00893			--	--	--	--	--	--	--	--
642.63	-1	0.01088	0.00988	0.01062	0.0089	0.00939	0.01574	0.01004	0.01046			--	--	--	--	--	--	--	--
643.19	-1	0.00929	0.01456	0.01185	0.00917	0.00414	0.00978	0.01009	0.00966			--	--	--	--	--	--	--	--
643.75	-1	0.01116	0.00912	0.01123	0.0116	0.01742	0.01196	0.01016	0.00966			--	--	--	--	--	--	--	--
644.31	-1	0.01064	0.0145	0.01024	0.00917	0.01175	0.0278	0.00983	0.01069			--	--	--	--	--	--	--	--
644.87	-1	0.01035	0.00975	0.01637	0.01189	0.0133	0.00856	0.00908	0.01007			--	--	--	--	--	--	--	--
645.43	-1	0.01098	0.00995	0.01047	0.0076	0.02694	0.01173	0.00973	0.00986			--	--	--	--	--	--	--	--
645.99	-1	0.01021	0.01014	0.00713	0.00586	0.00986	0.01224	0.00653	0.01055			--	--	--	--	--	--	--	--
646.54	-1	0.00968	0.00919	0.01213	0.00722	0.01296	0.01004	0.01405	0.00971			--	--	--	--	--	--	--	--
647.1	-1	0.01186	0.00866	0.00359	0.000640102	0.01489	0.01261	0.00868	0.00986			--	--	--	--	--	--	--	--
647.66	-1	0.01019	0.00922	0.01092	0.01005	0.0097	0.01248	0.01017	0.01002			--	--	--	--	--	--	--	--
648.22	-1	0.00997	0.00534	0.01077	0.0065	0.01175	0.01213	0.01024	0.01509			--	--	--	--	--	--	--	--
648.78	-1	0.01379	0.00396	0.00744	0.00912	0.01217	0.0118	0.00747	0.00939			--	--	--	--	--	--	--	--
649.34	-1	0.01029	0.0069	0.02272	0.01991	0.01061	0.01307	0.01022	0.01478			--	--	--	--	--	--	--	--
649.89	-1	0.01051	0.00151	0.00738	0.00576	0.0113	0.01144	0.01012	0.00912			--	--	--	--	--	--	--	--
650.45	-1	0.01077	0.00497	0.01064	0.00875	0.0115	0.01318	0.00986	0.00925			--	--	--	--	--	--	--	--
651.01	-1	0.00977	0.00752	0.01078	0.01138	0.01049	0.01201	0.01048	0.0095			--	--	--	--	--	--	--	--
651.57	-1	0.00924	0.00393	0.01095	0.00691	0.01028	0.01126	0.00993	0.00638			--	--	--	--	--	--	--	--
652.13	-1	0.00973	0.01365	0.0091	0.01152	0.01104	0.01608	0.00949	0.00441			--	--	--	--	--	--	--	--
652.68	-1	0.00429	0.00792	0.01133	0.00906	0.01009	0.011	0.01237	0.00706			--	--	--	--	--	--	--	--
653.24	-1	0.0022	0.01017	0.0088	0.0089	0.00999	0.01151	0.00913	0.00234			--	--	--	--	--	--	--	--
653.8	-1	0.00619	0.01838	0.01113	0.00944	0.0122	0.0117	0.00923	0.01143			--	--	--	--	--	--	--	--
654.36	-1	0.00318	0.0069	0.01065	0.0088	0.00969	0.00664	0.00965	0.00777			--	--	--	--	--	--	--	--
654.91	-1	0.01386	0.01053	0.01024	0.00887	0.0098	0.00303	0.00537	0.00899			--	--	--	--	--	--	--	--
655.47	-1	0.00903	0.02562	0.01162	0.00896	0.01481	0.00802	0.00283	0.01738			--	--	--	--	--	--	--	--
656.03	-1	0.01024	0.00708	0.01042	0.01221	0.00894	0.004	0.00605	0.00698			--	--	--	--	--	--	--	--
656.59	-1	0.02029	0.0099	0.00967	0.00818	0.01466	0.01938	0.00236	0.00981			--	--	--	--	--	--	--	--
657.14	-1	0.00712	0.01233	0.01555	0.01218	0.00951	0.01278	0.01338	0.02028			--	--	--	--	--	--	--	--
657.7	-1	0.01018	0.00777	0.00892	0.0089	0.00977	0.01598	0.00817	0.0069			--	--	--	--	--	--	--	--
658.26	-1	0.01757	0.00966	0.00892	0.00621	0.00951	0.02158	0.00975	0.00966			--	--	--	--	--	--	--	--
658.82	-1	0.00756	0.01027	0.00974	0.00967	0.00926	0.01427	0.02539	0.01038			--	--	--	--	--	--	--	--
659.37	-1	0.01034	0.00885	0.00321	0.00163	0.00594	0.01759	0.00623	0.00854			--	--	--	--	--	--	--	--
659.93	-1	0.01059	0.00982	0.01229	0.00914	0.00766	0.01824	0.00928	0.01033			--	--	--	--	--	--	--	--
660.49	-1	0.00942	0.01011	0.00808	0.00797	0	0.01893	0.01014	0.00957			--	--	--	--	--	--	--	--
661.04	-1	0.01075	0.00953	0.0106	0.00515	0.00205	0.01901	0.00819	0.00953			--	--	--	--	--	--	--	--
661.6	-1	0.01067	0.01009	0.02365	0.02316	0.00585	0.01933	0.01029	0.0105			--	--	--	--	--	--	--	--
662.16	-1	0.01045	0.00978	0.00739	0.00565	0.00303	0.01982	0.01126	0.00989			--	--	--	--	--	--	--	--
662.71	-1	0.01098	0.00946	0.011	0.00896	0.0147	0.02171	0.00929	0.00983			--	--	--	--	--	--	--	--
663.27	-1	0.01038	0.01041	0.01169	0.0093	0.00722	0.02171	0.01115	0.01058			--	--	--	--	--	--	--	--
663.83	-1	0.01043	0.00969	0.00928	0.00765	0.00925	0.02176	0.01006	0.00986			--	--	--	--	--	--	--	--
664.38	-1	0.0113	0.00962	0.01146	0.00903	0.02466	0.0276	0.00991	0.00984			--	--	--	--	--	--	--	--
664.94	-1	0.01069	0.01094	0.01054	0.0097	0.00646	0.02293	0.0106	0.0121			--	--	--	--	--	--	--	--
665.5	-1	0.0105	0.0099	0.01029	0.00869	0.00977	0.02405	0.01001	0.01015			--	--	--	--	--	--	--	--
666.05	-1	0.01347	0.00966	0.01116	0.00962	0.01038	0.02664	0.00985	0.0097			--	--	--	--	--	--	--	--
666.61	-1	0.01043	0.01181	0.01085	0.00885	0.00759	0.02923	0.01152	0.01524			--	--	--	--	--	--	--	--
667.16	-1	0.01082	0.00978	0.01033	0.00856	0.00951	0.0326	0.01011	0.00927			--	--	--	--	--	--	--	--
667.72	-1	0.01122	0.00921	0.01409	0.01215	0.0101	0.05713	0.01007	0.0093			--	--	--	--	--	--	--	--
668.28	-1	0.00997	0.01418	0.01568	0.00752	0.00912	0.07799	0.01006	0.00939			--	--	--	--	--	--	--	--
668.83	-1	0.00748	0.00948	0.0117	0.00677	0.01022	0.11876	0.00955	0.00455			--	--	--	--	--	--	--	--
669.39	-1	0.00907	0.01019	0.01675	0.00723	0.00972	0.20082	0.00807	0.0017			--	--	--	--	--	--	--	--
669.94	-1	0.00331	0.01093	0.0086	0.00362	0.00972	0.2773	0.00894	0.00566			--	--	--	--	--	--	--	--
670.5	-1	0.01325	0.00954	0.00951	0.01194	0.00972	0.38165	0.00236	0.00191			--	--	--	--	--	--	--	--
671.05	-1	0.00908	0.00858	0.00995	0.00819	0.01077	0.50427	0.01216	0.01437			--	--	--	--	--	--	--	--
671.61	-1	0.01061	0.00901	0.00323	0.00879	0.00909	0.62388	0.00731	0.00769			--	--	--	--	--	--	--	--
672.17	-1	0.02329	0.00645	0.00777	0.01056	0.0108	0.7423	0.0098	0.00966			--	--	--	--	--	--	--	--
672.72	-1	0.00698	0.00523	0.00513	0.00627	0.00978	0.84649	0.02204	0.02413			--	--	--	--	--	--	--	--
673.28	-1	0.01016	0.00729	0.00502	0.00863	0.00956	0.93949	0.00674	0.00661			--	--	--	--	--	--	--	--
673.83	-1	0.01067	0.00238	0.01885	0.00863	0.01306	0.96973	0.01016	0.00966			--	--	--	--	--	--	--	--
674.39	-1	0.00844	0.01284	0.00715	0.00858	0.00945	1	0.0105	0.0103			--	--	--	--	--	--	--	--
674.94	-1	0.01061	0.00824	0.00941	0.00949	0.00914	0.98981	0.00804	0.0085			--	--	--	--	--	--	--	--
675.5	-1	0.01003	0.00978	0.01736	0.00917	0.01225	0.96992	0.0103	0.01032			--	--	--	--	--	--	--	--
676.05	-1	0.01	0.0182	0.00729	0.00893	0.00885	0.91714	0.00977	0.00971			--	--	--	--	--	--	--	--
676.61	-1	0.01101	0.00673	0.00969	0.01181	0.00885	0.83718	0.00968	0.00958			--	--	--	--	--	--	--	--
677.16	-1	0.01058	0.00959	0.01057	0.00853	0.00898	0.76775	0.01071	0.01068			--	--	--	--	--	--	--	--
677.72	-1	0.00989	0.0244	0.00998	0.00839	0.00448	0.6419	0.01021	0.00971			--	--	--	--	--	--	--	--
678.27	-1	0.01119	0.00676	0.01072	0.00871	0.00279	0.5308	0.00981	0.00942			--	--	--	--	--	--	--	--
678.83	-1	0.01026	0.00953	0.01195	0.00272	0.00602	0.40267	0.01174	0.01153			--	--	--	--	--	--	--	--
679.38	-1	0.00973	0.01041	0.00992	0.01323	0.00253	0.29128	0.00936	0.00989			--	--	--	--	--	--	--	--
679.94	-1	0.01394	0.00789	0.01295	0.00759	0.01194	0.22706	0.00929	0.00921			--	--	--	--	--	--	--	--
680.49	-1	0.00952	0.00991	0.0127	0.00895	0.00818	0.13412	0.00951	0.01472			--	--	--	--	--	--	--	--
681.05	-1	0.00984	0.01014	0.0111	0.01117	0.00926	0.0845	0.00622	0.00885			--	--	--	--	--	--	--	--
681.6	-1	0.00985	0.00912	0.01403	0.00632	0.01797	0.05963	0.00337	0.00917			--	--	--	--	--	--	--	--
682.15	-1	0.00571	0.00956	0.0109	0.01147	0.00651	0.04274	0.00661	0.0095			--	--	--	--	--	--	--	--
682.71	-1	0.00272	0.01012	0.01093	0.00955	0.00956	0.0346	0.00146	0.00338			--	--	--	--	--	--	--	--
683.26	-1	0.00641	0.00953	0.01077	0.00899	0.02195	0.03135	0.01719	0.000981081			--	--	--	--	--	--	--	--
683.82	-1	0.00273	0.00975	0.0106	0.00944	0.00656	0.02721	0.00742	0.00533			--	--	--	--	--	--	--	--
684.37	-1	0.01427	0.01038	0.00462	0.00917	0.00925	0.02702	0.01004	0.00214			--	--	--	--	--	--	--	--
684.93	-1	0.00834	0.00943	0.00615	0.00914	0.00999	0.02557	0.01066	0.01833			--	--	--	--	--	--	--	--
685.48	-1	0.00977	0.0104	0.0077	0.00911	0.00845	0.0235	0.00771	0.00701			--	--	--	--	--	--	--	--
686.03	-1	0.02429	0.00978	0.00793	0.01133	0.00993	0.02384	0.01064	0.00952			--	--	--	--	--	--	--	--
686.59	-1	0.00722	0.00975	0.00885	0.00891	0.01091	0.02012	0.01001	0.0112			--	--	--	--	--	--	--	--
687.14	-1	0.01021	0.01073	0.0098	0.00911	0.00951	0.02171	0.00957	0.00733			--	--	--	--	--	--	--	--
687.69	-1	0.01077	0.00985	0.0257	0.01362	0.01067	0.01924	0.01066	0.00963			--	--	--	--	--	--	--	--
688.25	-1	0.00929	0.00966	0.00752	0.00843	0.00943	0.01826	0.01025	0.0105			--	--	--	--	--	--	--	--
688.8	-1	0.01071	0.01136	0.01052	0.01333	0.00978	0.02127	0.00994	0.00961			--	--	--	--	--	--	--	--
689.36	-1	0.01008	0.00969	0.0108	0.00855	0.01014	0.01784	0.0116	0.01078			--	--	--	--	--	--	--	--
689.91	-1	0.0101	0.0095	0.00901	0.00687	0.0121	0.01704	0.01022	0.0102			--	--	--	--	--	--	--	--
690.46	-1	0.01013	0.01326	0.01083	0.00891	0.00975	0.01626	0.0106	0.0097			--	--	--	--	--	--	--	--
691.02	-1	0.01182	0.00945	0.01059	0.00365	0.01002	0.01585	0.01099	0.011			--	--	--	--	--	--	--	--
691.57	-1	0.0099	0.00937	0.01029	0.00211	0.01525	0.01118	0.01004	0.00993			--	--	--	--	--	--	--	--
692.12	-1	0.01185	0.01287	0.01108	0.00565	0.00882	0.01292	0.00656	0.00955			--	--	--	--	--	--	--	--
692.67	-1	0.01019	0.00919	0.01062	0.00195	0.01512	0.00628	0.00848	0.00919			--	--	--	--	--	--	--	--
693.23	-1	0.00973	0.00908	0.01039	0.01314	0.00977	0.01655	0.00286	0.00903			--	--	--	--	--	--	--	--
693.78	-1	0.01503	0.00925	0.01164	0.00755	0.00939	0.01271	0.01496	0.00754			--	--	--	--	--	--	--	--
694.33	-1	0.00981	0.00616	0.01074	0.00861	0.00982	0.0137	0.00903	0.0086			--	--	--	--	--	--	--	--
694.89	-1	0.00849	0.00441	0.01041	0.02194	0.00618	0.02417	0.01045	0.00229			--	--	--	--	--	--	--	--
695.44	-1	0.01029	0.00692	0.01414	0.00613	0.0033	0.01025	0.01405	0.01442			--	--	--	--	--	--	--	--
695.99	-1	0.00386	0.000708113	0.00992	0.00919	0.00646	0.01286	0.00785	0.00806			--	--	--	--	--	--	--	--
696.54	-1	0.000530487	0.00335	0.01105	0.00978	0.00282	0.01374	0.01408	0.00966			--	--	--	--	--	--	--	--
697.1	-1	0.00532	0.00641	0.01011	0.00731	0.01247	0.01042	0.01053	0.01141			--	--	--	--	--	--	--	--
697.65	-1	0.00188	0.00243	0.01049	0.00928	0.0088	0.01247	0.01035	0.00729			--	--	--	--	--	--	--	--
698.2	-1	0.01529	0.01358	0.00408	0.00963	0.00993	0.0126	0.01112	0.00988			--	--	--	--	--	--	--	--
698.75	-1	0.00764	0.00753	0.00731	0.00919	0.02019	0.01165	0.01108	0.01058			--	--	--	--	--	--	--	--
699.31	-1	0.01006	0.00969	0.00302	0.00944	0.00686	0.0117	0.01038	0.00955			--	--	--	--	--	--	--	--
699.86	-1	0.02025	0.02255	0.01275	0.01019	0.0101	0.01201	0.01177	0.0106			--	--	--	--	--	--	--	--
700.41	-1	0.00744	0.00665	0.0089	0.00917	0.0146	0.01141	0.01073	0.00991			--	--	--	--	--	--	--	--
700.96	-1	0.01042	0.0099	0.01055	0.00907	0.00748	0.01152	0.01047	0.00963			--	--	--	--	--	--	--	--
701.52	-1	0.01098	0.01281	0.02062	0.01234	0.00986	0.01318	0.01582	0.01233			--	--	--	--	--	--	--	--
702.07	-1	0.00934	0.00734	0.00741	0.00944	0.01069	0.01071	0.00942	0.00924			--	--	--	--	--	--	--	--
702.62	-1	0.01001	0.00954	0.01059	0.00984	0.00953	0.01273	0.00864	0.00912			--	--	--	--	--	--	--	--
703.17	-1	0.01075	0.01012	0.01695	0.01122	0.01062	0.01063	0.00973	0.0093			--	--	--	--	--	--	--	--
703.72	-1	0.00989	0.00882	0.00654	0.00936	0.0111	0.01074	0.00343	0.00589			--	--	--	--	--	--	--	--
704.28	-1	0.01075	0.01019	0.01074	0.01106	0.01034	0.01087	0.01463	0.01329			--	--	--	--	--	--	--	--
704.83	-1	0.01001	0.00966	0.01088	0.00679	0.01049	0.01007	0.01017	0.00863			--	--	--	--	--	--	--	--
705.38	-1	0.00981	0.00945	0.01103	0.00411	0.01164	0.00607	0.0116	0.00953			--	--	--	--	--	--	--	--
705.93	-1	0.01243	0.0102	0.01072	0.00661	0.00967	0.00802	0.02298	0.0226			--	--	--	--	--	--	--	--
706.48	-1	0.0105	0.00941	0.01133	0.00162	0.01131	0.00321	0.00952	0.00659			--	--	--	--	--	--	--	--
707.03	-1	0.00971	0.00925	0.01039	0.01275	0.00986	0.01369	0.02477	0.00973			--	--	--	--	--	--	--	--
707.58	-1	0.01473	0.01054	0.01131	0.00754	0.01059	0.00898	0.01517	0.01025			--	--	--	--	--	--	--	--
708.14	-1	0.00939	0.00996	0.01103	0.00925	0.01134	0.01001	0.01512	0.00924			--	--	--	--	--	--	--	--
708.69	-1	0.00985	0.00966	0.01046	0.02069	0.0108	0.02405	0.01574	0.01046			--	--	--	--	--	--	--	--
709.24	-1	0.01001	0.01234	0.01203	0.00642	0.01028	0.0077	0.01595	0.01017			--	--	--	--	--	--	--	--
709.79	-1	0.00674	0.00961	0.01114	0.00973	0.01014	0.0105	0.01642	0.00984			--	--	--	--	--	--	--	--
710.34	-1	0.00434	0.00932	0.01036	0.01187	0.01002	0.01102	0.01785	0.0106			--	--	--	--	--	--	--	--
710.89	-1	0.00727	0.01469	0.01462	0.00856	0.00329	0.00965	0.01781	0.00984			--	--	--	--	--	--	--	--
711.44	-1	0.00309	0.00933	0.00996	0.00917	0.00642	0.01071	0.01805	0.00963			--	--	--	--	--	--	--	--
711.99	-1	0.01397	0.00853	0.01085	0.01	0.0027	0.01112	0.0221	0.01169			--	--	--	--	--	--	--	--
712.54	-1	0.00895	0.00929	0.01051	0.00903	0.01307	0.01027	0.01909	0.00994			--	--	--	--	--	--	--	--
713.09	-1	0.01029	0.00547	0.01067	0.01005	0.00875	0.01066	0.01991	0.00953			--	--	--	--	--	--	--	--
713.65	-1	0.02323	0.00322	0.00818	0.00928	0.01006	0.01364	0.02095	0.01414			--	--	--	--	--	--	--	--
714.2	-1	0.00714	0.00647	0.00906	0.00888	0.02537	0.00991	0.0175	0.00979			--	--	--	--	--	--	--	--
714.75	-1	0.0103	0.0029	0.00277	0.01239	0.00724	0.01361	0.01514	0.00968			--	--	--	--	--	--	--	--
715.3	-1	0.01104	0.01289	0.01303	0.00887	0.01056	0.00983	0.01974	0.00973			--	--	--	--	--	--	--	--
715.85	-1	0.00829	0.00856	0.00847	0.00655	0.01104	0.01019	0.01234	0.00821			--	--	--	--	--	--	--	--
716.4	-1	0.01027	0.0094	0.01018	0.00915	0.00854	0.01025	0.03327	0.00685			--	--	--	--	--	--	--	--
716.95	-1	0.01071	0.02147	0.02198	0.00397	0.01083	0.0054	0.02708	0.00822			--	--	--	--	--	--	--	--
717.5	-1	0.00998	0.00631	0.00752	0.01109	0.01014	0.00146	0.04123	0.000735811			--	--	--	--	--	--	--	--
718.05	-1	0.01063	0.00958	0.01074	0.00655	0.00994	0.00584	0.04027	0.00182			--	--	--	--	--	--	--	--
718.6	-1	0.01122	0.01054	0.01224	0.00939	0.01101	0.00168	0.06886	0.00551			--	--	--	--	--	--	--	--
719.15	-1	0.01047	0.00769	0.00852	0.02397	0.01018	0.01914	0.09933	0.00178			--	--	--	--	--	--	--	--
719.7	-1	0.01067	0.00975	0.01078	0.00571	0.00996	0.00776	0.15155	0.01393			--	--	--	--	--	--	--	--
720.25	-1	0.01222	0.01019	0.01103	0.00851	0.01147	0.01061	0.22135	0.0076			--	--	--	--	--	--	--	--
720.8	-1	0.01014	0.00954	0.01054	0.00915	0.01036	0.011	0.316	0.00978			--	--	--	--	--	--	--	--
721.35	-1	0.01199	0.00985	0.01267	0.00789	0.00928	0.0085	0.43776	0.02467			--	--	--	--	--	--	--	--
721.9	-1	0.01021	0.01028	0.01157	0.00971	0.0152	0.01061	0.55941	0.00661			--	--	--	--	--	--	--	--
722.45	-1	0.00945	0.00988	0.01257	0.00962	0.00809	0.01103	0.65778	0.00971			--	--	--	--	--	--	--	--
723	-1	0.01513	0.01009	0.01162	0.00941	0.00798	0.01055	0.79173	0.0104			--	--	--	--	--	--	--	--
723.55	-1	0.00992	0.01265	0.01067	0.00978	0.00898	0.01051	0.8981	0.00806			--	--	--	--	--	--	--	--
724.1	-1	0.00929	0.00951	0.01041	0.00949	0.00392	0.01177	0.93442	0.00986			--	--	--	--	--	--	--	--
724.65	-1	0.01006	0.00945	0.01205	0.00919	0.01285	0.01017	0.96079	0.0105			--	--	--	--	--	--	--	--
725.19	-1	0.00653	0.0107	0.0107	0.01095	0.00874	0.0116	0.98039	0.00955			--	--	--	--	--	--	--	--
725.74	-1	0.00439	0.0093	0.01037	0.00899	0.0097	0.0102	1	0.0104			--	--	--	--	--	--	--	--
726.29	-1	0.00728	0.00946	0.01457	0.00939	0.02526	0.00967	0.93237	0.00966			--	--	--	--	--	--	--	--
726.84	-1	0.00342	0.0093	0.01029	0.00981	0.00704	0.01517	0.84175	0.00989			--	--	--	--	--	--	--	--
727.39	-1	0.01334	0.00491	0.0111	0.0089	0.01018	0.00931	0.70946	0.01079			--	--	--	--	--	--	--	--
727.94	-1	0.00918	0.00721	0.01049	0.00771	0.01088	0.00947	0.59049	0.01019			--	--	--	--	--	--	--	--
728.49	-1	0.01006	0.00245	0.01044	0.00853	0.00918	0.00981	0.44712	0.00989			--	--	--	--	--	--	--	--
729.04	-1	0.02149	0.0132	0.00606	0.0013	0.01009	0.00415	0.33947	0.0096			--	--	--	--	--	--	--	--
729.59	-1	0.00706	0.00806	0.00834	0.01415	0.01083	0.00692	0.20964	0.0096			--	--	--	--	--	--	--	--
730.14	-1	0.01055	0.0093	0.00252	0.00731	0.00977	0.00369	0.12236	0.00988			--	--	--	--	--	--	--	--
730.68	-1	0.01247	0.02445	0.01306	0.00943	0.01077	0.00407	0.08057	0.01015			--	--	--	--	--	--	--	--
731.23	-1	0.00801	0.00649	0.00841	0.01671	0.00994	0.02088	0.05106	0.00968			--	--	--	--	--	--	--	--
731.78	-1	0.0101	0.00945	0.01055	0.00656	0.00914	0.00726	0.0383	0.00708			--	--	--	--	--	--	--	--
732.33	-1	0.01064	0.01017	0.01952	0.00925	0.01465	0.01007	0.03135	0.00854			--	--	--	--	--	--	--	--
732.88	-1	0.00985	0.00895	0.00738	0.00987	0.00799	0.01066	0.0258	0.00262			--	--	--	--	--	--	--	--
733.43	-1	0.01066	0.0103	0.01013	0.0089	0.00767	0.00853	0.02498	0.01084			--	--	--	--	--	--	--	--
733.97	-1	0.01103	0.0097	0.01793	0.00999	0.00882	0.0105	0.02174	0.00791			--	--	--	--	--	--	--	--
734.52	-1	0.0101	0.00967	0.00795	0.00946	0.00266	0.01095	0.01974	0.00984			--	--	--	--	--	--	--	--
735.07	-1	0.01077	0.00966	0.01057	0.00935	0.01425	0.01009	0.02308	0.02289			--	--	--	--	--	--	--	--
735.62	-1	0.01014	0.00966	0.01096	0.01029	0.00843	0.01089	0.01781	0.00708			--	--	--	--	--	--	--	--
736.17	-1	0.00992	0.00901	0.00972	0.0096	0.00951	0.01035	0.02176	0.0103			--	--	--	--	--	--	--	--
736.72	-1	0.01137	0.0136	0.01116	0.00933	0.01069	0.01011	0.01667	0.01086			--	--	--	--	--	--	--	--
737.26	-1	0.01024	0.00856	0.01098	0.01307	0.00754	0.01185	0.01665	0.00947			--	--	--	--	--	--	--	--
737.81	-1	0.00987	0.00875	0.01023	0.00951	0.00996	0.01042	0.016	0.01084			--	--	--	--	--	--	--	--
738.36	-1	0.01344	0.00919	0.01131	0.00882	0.01056	0.0098	0.01076	0.01027			--	--	--	--	--	--	--	--
738.91	-1	0.00977	0.00402	0.00965	0.00968	0.00993	0.01551	0.00734	0.01017			--	--	--	--	--	--	--	--
739.45	-1	0.01005	0.01353	0.0101	0.00446	0.01059	0.00918	0.01058	0.01011			--	--	--	--	--	--	--	--
740	-1	0.01034	0.00843	0.01105	0.000784125	0.01001	0.00918	0.00425	0.01257			--	--	--	--	--	--	--	--
740.55	-1	0.00985	0.00977	0.01059	0.00514	0.00938	0.00978	0.01803	0.01014			--	--	--	--	--	--	--	--
741.1	-1	0.00945	0.01091	0.01065	0.00106	0.01398	0.00371	0.01187	0.01022			--	--	--	--	--	--	--	--
741.64	-1	0.00981	0.00755	0.01074	0.01723	0.00746	0.0095	0.01335	0.0128			--	--	--	--	--	--	--	--
742.19	-1	0.00432	0.01015	0.01586	0.00693	0.00618	0.00863	0.02788	0.00989			--	--	--	--	--	--	--	--
742.74	-1	0.00207	0.01064	0.00952	0.00915	0.00802	0.00653	0.00978	0.01032			--	--	--	--	--	--	--	--
743.29	-1	0.00609	0.00951	0.01555	0.01328	0.00148	0.02064	0.01242	0.00957			--	--	--	--	--	--	--	--
743.83	-1	0.00322	0.0104	0.01011	0.00691	0.01822	0.00728	0.01312	0.00759			--	--	--	--	--	--	--	--
744.38	-1	0.01333	0.00967	0.01015	0.00975	0.00721	0.01012	0.01108	0.00886			--	--	--	--	--	--	--	--
744.93	-1	0.00887	0.00966	0.01047	0.01029	0.00939	0.01095	0.01297	0.0036			--	--	--	--	--	--	--	--
745.47	-1	0.00985	0.00967	0.00751	0.00896	0.01039	0.00851	0.01211	0.0129			--	--	--	--	--	--	--	--
746.02	-1	0.02096	0.01416	0.00483	0.01042	0.00798	0.01125	0.01174	0.00901			--	--	--	--	--	--	--	--
746.57	-1	0.00699	0.00966	0.00777	0.01002	0.01067	0.01073	0.01232	0.01064			--	--	--	--	--	--	--	--
747.11	-1	0.01026	0.0097	0.00298	0.00967	0.00994	0.01046	0.01138	0.02368			--	--	--	--	--	--	--	--
747.66	-1	0.01698	0.00959	0.01157	0.01029	0.01006	0.01102	0.0109	0.00772			--	--	--	--	--	--	--	--
748.21	-1	0.00778	0.00755	0.00918	0.00955	0.01017	0.01077	0.01045	0.01091			--	--	--	--	--	--	--	--
748.75	-1	0.00998	0.00871	0.01118	0.0089	0.01122	0.01042	0.01434	0.01154			--	--	--	--	--	--	--	--
749.3	-1	0.01014	0.0014	0.01791	0.0124	0.00972	0.011	0.00931	0.0093			--	--	--	--	--	--	--	--
749.85	-1	0.00855	0.00132	0.00757	0.00971	0.01106	0.01037	0.01418	0.01163			--	--	--	--	--	--	--	--
750.39	-1	0.0103	0.0055	0.01083	0.01008	0.00986	0.00994	0.01012	0.01107			--	--	--	--	--	--	--	--
750.94	-1	0.01032	0.00204	0.02458	0.01045	0.01007	0.0138	0.00985	0.01084			--	--	--	--	--	--	--	--
751.49	-1	0.01024	0.01342	0.00759	0.00922	0.01031	0.01016	0.01016	0.01169			--	--	--	--	--	--	--	--
752.03	-1	0.011	0.00784	0.01031	0.0049	0.01254	0.0099	0.0076	0.0111			--	--	--	--	--	--	--	--
752.58	-1	0.01026	0.00966	0.0109	0.00704	0.00964	0.01042	0.00565	0.01082			--	--	--	--	--	--	--	--
753.12	-1	0.00982	0.02074	0.00908	0.00234	0.01228	0.00656	0.00778	0.01241			--	--	--	--	--	--	--	--
753.67	-1	0.01151	0.00655	0.01106	0.01191	0.0093	0.0035	0.00283	0.01145			--	--	--	--	--	--	--	--
754.22	-1	0.00982	0.00985	0.01064	0.00832	0.00918	0.0068	0.01375	0.01109			--	--	--	--	--	--	--	--
754.76	-1	0.00974	0.01701	0.01113	0.00936	0.00942	0.00256	0.00868	0.01581			--	--	--	--	--	--	--	--
755.31	-1	0.01363	0.00724	0.01162	0.02455	0.00472	0.01424	0.00981	0.01176			--	--	--	--	--	--	--	--
755.85	-1	0.00985	0.00969	0.0118	0.00688	0.00281	0.00851	0.02546	0.01146			--	--	--	--	--	--	--	--
756.4	-1	0.01035	0.00998	0.01046	0.00938	0.00613	0.01037	0.00669	0.01233			--	--	--	--	--	--	--	--
756.95	-1	0.01085	0.00851	0.01052	0.00987	0.00295	0.02558	0.00985	0.00847			--	--	--	--	--	--	--	--
757.49	-1	0.00992	0.00993	0.01196	0.00778	0.01202	0.00705	0.01061	0.00579			--	--	--	--	--	--	--	--
758.04	-1	0.00911	0.00959	0.01028	0.00995	0.00888	0.01016	0.00824	0.01024			--	--	--	--	--	--	--	--
758.58	-1	0.00956	0.00964	0.01196	0.00952	0.00982	0.01074	0.01099	0.00477			--	--	--	--	--	--	--	--
759.13	-1	0.00495	0.0102	0.01052	0.0096	0.01723	0.00936	0.0106	0.0198			--	--	--	--	--	--	--	--
759.67	-1	0.00328	0.00972	0.01033	0.00968	0.00702	0.0106	0.01021	0.01378			--	--	--	--	--	--	--	--
760.22	-1	0.00682	0.00969	0.01419	0.01183	0.00974	0.01105	0.00985	0.01616			--	--	--	--	--	--	--	--
760.76	-1	0.00328	0.01036	0.01072	0.00895	0.02442	0.01027	0.01086	0.03059			--	--	--	--	--	--	--	--
761.31	-1	0.0122	0.00996	0.01069	0.0116	0.00699	0.01107	0.00968	0.01387			--	--	--	--	--	--	--	--
761.85	-1	0.00928	0.00972	0.01067	0.00923	0.00986	0.01061	0.01089	0.01717			--	--	--	--	--	--	--	--
762.4	-1	0.01055	0.0095	0.01021	0.00882	0.01036	0.01016	0.0099	0.01853			--	--	--	--	--	--	--	--
762.94	-1	0.01609	0.0141	0.00869	0.01103	0.00888	0.01204	0.00962	0.01745			--	--	--	--	--	--	--	--
763.49	-1	0.00754	0.00896	0.00946	0.00917	0.01056	0.01081	0.01341	0.01997			--	--	--	--	--	--	--	--
764.03	-1	0.01047	0.01413	0.00261	0.00847	0.01085	0.00981	0.00988	0.02005			--	--	--	--	--	--	--	--
764.58	-1	0.02556	0.009	0.00228	0.00951	0.00988	0.01538	0.00947	0.02059			--	--	--	--	--	--	--	--
765.12	-1	0.00696	0.00951	0.00639	0.00443	0.01007	0.00937	0.01021	0.02247			--	--	--	--	--	--	--	--
765.67	-1	0.01026	0.00941	0.00055724	0.00112	0.01025	0.00993	0.00715	0.02245			--	--	--	--	--	--	--	--
766.21	-1	0.01198	0.00632	0.0136	0.00504	0.01006	0.00999	0.00522	0.02335			--	--	--	--	--	--	--	--
766.76	-1	0.0081	0.0042	0.00646	0.00136	0.01025	0.0049	0.00726	0.0277			--	--	--	--	--	--	--	--
767.3	-1	0.01029	0.00679	0.01057	0.01424	0.0122	0.00186	0.00304	0.02893			--	--	--	--	--	--	--	--
767.84	-1	0.01059	0.00272	0.02165	0.00648	0.00982	0.00605	0.0133	0.04578			--	--	--	--	--	--	--	--
768.39	-1	0.00929	0.01299	0.00731	0.00763	0.01201	0.00216	0.00887	0.04961			--	--	--	--	--	--	--	--
768.93	-1	0.01064	0.00847	0.01039	0.02087	0.00986	0.0147	0.00977	0.06946			--	--	--	--	--	--	--	--
769.48	-1	0.01037	0.00958	0.01811	0.00614	0.00926	0.00797	0.0224	0.10257			--	--	--	--	--	--	--	--
770.02	-1	0.01024	0.02457	0.00787	0.00907	0.01454	0.01006	0.007	0.1546			--	--	--	--	--	--	--	--
770.57	-1	0.01079	0.00653	0.01046	0.01018	0.00854	0.02506	0.01012	0.23703			--	--	--	--	--	--	--	--
771.11	-1	0.0104	0.0097	0.00941	0.00827	0.0084	0.00719	0.01146	0.32647			--	--	--	--	--	--	--	--
771.65	-1	0.01019	0.01019	0.00837	0.00933	0.00894	0.01025	0.00794	0.41979			--	--	--	--	--	--	--	--
772.2	-1	0.01103	0.0079	0.01093	0.00895	0.00245	0.01069	0.01037	0.57004			--	--	--	--	--	--	--	--
772.74	-1	0.01027	0.01012	0.0099	0.00935	0.00709	0.00889	0.011	0.68829			--	--	--	--	--	--	--	--
773.28	-1	0.00992	0.00958	0.01064	0.00891	0.00469	0.01077	0.00965	0.84427			--	--	--	--	--	--	--	--
773.83	-1	0.01175	0.00946	0.01033	0.01074	0.00435	0.01042	0.01104	0.94944			--	--	--	--	--	--	--	--
774.37	-1	0.01035	0.01056	0.01134	0.00909	0.01844	0.0104	0.01035	1			--	--	--	--	--	--	--	--
774.92	-1	0.01026	0.00991	0.01095	0.01043	0.00678	0.0104	0.01025	0.98782			--	--	--	--	--	--	--	--
775.46	-1	0.01349	0.00929	0.01144	0.00915	0.00958	0.01102	0.01009	0.97564			--	--	--	--	--	--	--	--
776	-1	0.01042	0.01128	0.0109	0.00877	0.0135	0.01027	0.01175	0.85142			--	--	--	--	--	--	--	--
776.55	-1	0.00992	0.00964	0.01046	0.01296	0.00718	0.01035	0.00951	0.71449			--	--	--	--	--	--	--	--
777.09	-1	0.01526	0.00937	0.01198	0.00907	0.00975	0.01348	0.01025	0.5478			--	--	--	--	--	--	--	--
777.63	-1	0.00945	0.01495	0.0108	0.0084	0.01042	0.00983	0.01471	0.39791			--	--	--	--	--	--	--	--
778.18	-1	0.00948	0.00813	0.01036	0.00922	0.00939	0.01346	0.00923	0.26749			--	--	--	--	--	--	--	--
778.72	-1	0.00968	0.00715	0.01459	0.0047	0.01049	0.01032	0.01449	0.16858			--	--	--	--	--	--	--	--
779.26	-1	0.00751	0.00845	0.01082	0.0017	0.00988	0.01055	0.0098	0.10166			--	--	--	--	--	--	--	--
779.8	-1	0.00612	0.00293	0.01114	0.00517	0.00998	0.01077	0.00952	0.06326			--	--	--	--	--	--	--	--
780.35	-1	0.00817	0.01304	0.01149	0.0016	0.01093	0.00957	0.0097	0.04125			--	--	--	--	--	--	--	--
780.89	-1	0	0.00856	0.01037	0.01213	0.01012	0.00758	0.00745	0.03103			--	--	--	--	--	--	--	--
781.43	-1	0.00146	0.00969	0.00852	0.00731	0.00983	0.00885	0.00568	0.02989			--	--	--	--	--	--	--	--
781.98	-1	0.00575	0.02525	0.00916	0.00883	0.01233	0.00192	0.00768	0.02239			--	--	--	--	--	--	--	--
782.52	-1	0.00275	0.00655	0.00325	0.02287	0.00972	0.00267	0.00239	0.02543			--	--	--	--	--	--	--	--
783.06	-1	0.01392	0.00951	0	0.006	0.00967	0.00631	0.01261	0.01799			--	--	--	--	--	--	--	--
783.6	-1	0.00857	0.01006	0.0049	0.00946	0.00962	0.00345	0.00835	0.01642			--	--	--	--	--	--	--	--
784.15	-1	0.01018	0.00858	0.00365	0.00975	0.0087	0.01598	0.01003	0.01565			--	--	--	--	--	--	--	--
784.69	-1	0.0199	0.01019	0.01298	0.00741	0.00674	0.00754	0.01973	0.01442			--	--	--	--	--	--	--	--
785.23	-1	0.00711	0.00975	0.00944	0.0093	0.00822	0.01006	0.007	0.01418			--	--	--	--	--	--	--	--
785.77	-1	0.01034	0.00946	0.01034	0.00978	0.00221	0.02117	0.00991	0.00767			--	--	--	--	--	--	--	--
786.32	-1	0.02226	0.01051	0.02032	0.00872	0.01178	0.00745	0.01478	0.00458			--	--	--	--	--	--	--	--
786.86	-1	0.00738	0.00977	0.00751	0.00973	0.00812	0.01017	0.00741	0.00863			--	--	--	--	--	--	--	--
787.4	-1	0.0103	0.00958	0.01064	0.00922	0.00978	0.01055	0.01014	0.0034			--	--	--	--	--	--	--	--
787.94	-1	0.01082	0.01125	0.02204	0.00909	0.02208	0.00928	0.01077	0.01715			--	--	--	--	--	--	--	--
788.48	-1	0.00876	0.00943	0.00656	0.01007	0.0065	0.01064	0.00889	0.0104			--	--	--	--	--	--	--	--
789.03	-1	0.01005	0.00969	0.00823	0.00925	0.00953	0.01037	0.01068	0.01212			--	--	--	--	--	--	--	--
789.57	-1	0.01061	0.00995	0.01162	0.00898	0.01004	0.01012	0.00994	0.02755			--	--	--	--	--	--	--	--
790.11	-1	0.00985	0.00909	0.00926	0.01023	0.00774	0.01092	0.00967	0.00891			--	--	--	--	--	--	--	--
790.65	-1	0.01082	0.00703	0.01106	0.01107	0.00977	0.01011	0.01068	0.01163			--	--	--	--	--	--	--	--
791.19	-1	0.01048	0.00837	0.01124	0.00947	0.01042	0.0098	0.00999	0.01215			--	--	--	--	--	--	--	--
791.73	-1	0.01011	0.00285	0.0098	0.01434	0.00959	0.01118	0.00985	0.01007			--	--	--	--	--	--	--	--
792.28	-1	0.01072	0.01255	0.01101	0.00818	0.01046	0.00996	0.01112	0.01208			--	--	--	--	--	--	--	--
792.82	-1	0.01021	0.00845	0.01062	0.00848	0.00983	0.00975	0.01042	0.0115			--	--	--	--	--	--	--	--
793.36	-1	0.01048	0.00929	0.0108	0.00883	0.00966	0.01377	0.01014	0.0111			--	--	--	--	--	--	--	--
793.9	-1	0.01077	0.02391	0.01101	0.00288	0.01056	0.01025	0.00988	0.01185			--	--	--	--	--	--	--	--
794.44	-1	0.01233	0.00628	0.01187	0.000832133	0.00977	0.01042	0.01528	0.011			--	--	--	--	--	--	--	--
794.98	-1	0.01042	0.00958	0.01028	0.00483	0.00951	0.01058	0.00965	0.01068			--	--	--	--	--	--	--	--
795.52	-1	0.01214	0.01004	0.01182	0.00101	0.01331	0.00994	0.01522	0.01158			--	--	--	--	--	--	--	--
796.07	-1	0.01037	0.00818	0.01092	0.01299	0.00998	0.00819	0.00928	0.01064			--	--	--	--	--	--	--	--
796.61	-1	0.00989	0.00964	0.01065	0.00674	0.01023	0.0091	0.00907	0.0102			--	--	--	--	--	--	--	--
797.15	-1	0.01379	0.0104	0.01391	0.00885	0.0105	0.0013	0.00923	0.01267			--	--	--	--	--	--	--	--
797.69	-1	0.00968	0.00953	0.01105	0.02341	0.0098	0.0014	0.00477	0.01051			--	--	--	--	--	--	--	--
798.23	-1	0.01022	0.01056	0.01149	0.00589	0.00526	0.00579	0.0027	0.00983			--	--	--	--	--	--	--	--
798.77	-1	0.0108	0.00995	0.01195	0.00914	0.00734	0.00207	0.0061	0.01548			--	--	--	--	--	--	--	--
799.31	-1	0.01008	0.0093	0.01072	0.00955	0.0024	0.01499	0.00285	0.00997			--	--	--	--	--	--	--	--
799.85	-1	0.00929	0.01106	0.01028	0.00719	0.01178	0.00827	0.01318	0.00952			--	--	--	--	--	--	--	--
800.39	-1	0.00968	0.00967	0.00987	0.00965	0.00815	0.01084	0.00863	0.01019			--	--	--	--	--	--	--	--

## Sheet: Fig. 3g
399.52	0.01128	400	0
400.11	0.01256	405	0
400.69	0.01222	410	0
401.28	0.01192	415	0
401.87	0.01092	420	0
402.46	0.0126	425	0
403.05	0.01116	430	0
403.63	0.01241	435	0
404.22	0.01135	440	0
404.81	0.01198	445	0
405.4	0.01081	450	0
405.98	0.01279	455	0
406.57	0.01126	460	0
407.16	0.01235	465	0
407.75	0.01177	470	0
408.33	0.01154	475	0
408.92	0.01132	480	0
409.51	0.01128	485	0
410.09	0.01156	490	3.04326e-306
410.68	0.01092	495	5.16552e-284
411.27	0.01284	500	1.25646e-262
411.85	0.01094	505	4.21416e-242
412.44	0.01286	510	2.05146e-222
413.03	0.01132	515	1.41719e-203
413.61	0.01275	520	1.40197e-185
414.2	0.01164	525	2.01429e-168
414.79	0.01286	530	4.20169e-152
415.37	0.01213	535	1.27804e-136
415.96	0.0126	540	5.54786e-122
416.55	0.01243	545	3.57365e-108
417.13	0.01364	550	3.37815e-95
417.72	0.01213	555	4.66991e-83
418.3	0.01307	560	9.36864e-72
418.89	0.01194	565	2.74946e-61
419.48	0.01231	570	1.17574e-51
420.06	0.01135	575	7.28639e-43
420.65	0.01186	580	6.58294e-35
421.23	0.01162	585	8.59146e-28
421.82	0.01186	590	1.62309e-21
422.4	0.01215	595	4.45194e-16
422.99	0.0122	600	1.75407e-11
423.57	0.0116	605	1.01009e-07
424.16	0.01241	610	8.2811e-05
424.74	0.01258	615	0.00985
425.33	0.0112	620	0.16767
425.91	0.0159	625	0.44161
426.5	0.0109	630	0.58929
427.08	0.01196	635	1
427.67	0.01156	640	0.3691
428.25	0.01116	645	0.01883
428.84	0.01147	650	0.000158514
429.42	0.01375	655	2.60289e-06
430.01	0.01288	660	1.90407e-07
430.59	0.01222	665	1.78475e-06
431.18	0.01333	670	1.31782e-05
431.76	0.01128	675	2.87497e-05
432.35	0.01345	680	1.78178e-05
432.93	0.01165	685	3.73142e-06
433.51	0.01233	690	1.59493e-07
434.1	0.01339	695	1.08572e-09
434.68	0.01446	700	1.15067e-12
435.27	0.01416	705	1.66908e-16
435.85	0.01473	710	3.64444e-21
436.43	0.01397	715	1.20198e-26
437.02	0.01409	720	5.79443e-33
437.6	0.01541	725	3.66155e-40
438.18	0.01675	730	3.69272e-48
438.77	0.01646	735	5.36667e-57
439.35	0.0162	740	1.21118e-66
439.93	0.0152	745	3.67867e-77
440.52	0.01343	750	1.8813e-88
441.1	0.01356	755	1.26258e-100
441.68	0.01403	760	1.06493e-113
442.27	0.01362	765	1.59484e-127
442.85	0.01529	770	3.84752e-142
443.43	0.01607	775	1.223e-157
444.02	0.01524	780	5.23801e-174
444.6	0.01441	785	3.81903e-191
445.18	0.0142	790	3.92803e-209
445.76	0.01575	795	5.45082e-228
446.35	0.01343	800	1.08328e-247
446.93	0.01635
447.51	0.01401
448.09	0.0162
448.68	0.01473
449.26	0.01622
449.84	0.0145
450.42	0.01545
451	0.01411
451.59	0.01522
452.17	0.01441
452.75	0.01497
453.33	0.01501
453.91	0.01458
454.49	0.01418
455.08	0.01448
455.66	0.01137
456.24	0.01601
456.82	0.01133
457.4	0.01505
457.98	0.01086
458.56	0.01448
459.14	0.0119
459.72	0.01541
460.31	0.01347
460.89	0.01386
461.47	0.0152
462.05	0.01132
462.63	0.01605
463.21	0.01428
463.79	0.01514
464.37	0.01524
464.95	0.01118
465.53	0.01422
466.11	0.01401
466.69	0.01066
467.27	0.0135
467.85	0.01347
468.43	0.01347
469.01	0.01341
469.59	0.01337
470.17	0.0146
470.75	0.01233
471.33	0.01486
471.91	0.01215
472.49	0.01403
473.07	0.01418
473.65	0.01316
474.22	0.01486
474.8	0.00869
475.38	0.01292
475.96	0.01173
476.54	0.01258
477.12	0.01262
477.7	0.01482
478.28	0.01303
478.86	0.01339
479.43	0.01314
480.01	0.01362
480.59	0.01409
481.17	0.01186
481.75	0.01586
482.33	0.01101
482.9	0.01239
483.48	0.01371
484.06	0.01245
484.64	0.0142
485.22	0.01292
485.79	0.01401
486.37	0.01267
486.95	0.01437
487.53	0.01407
488.1	0.01237
488.68	0.01424
489.26	0.0116
489.84	0.01358
490.41	0.0136
490.99	0.01397
491.57	0.01437
492.14	0.01354
492.72	0.01279
493.3	0.00896
493.87	0.0143
494.45	0.00986
495.03	0.01609
495.6	0.01333
496.18	0.01401
496.76	0.01373
497.33	0.01377
497.91	0.01318
498.49	0.01354
499.06	0.01479
499.64	0.01135
500.21	0.01741
500.79	0.01113
501.37	0.01656
501.94	0.01337
502.52	0.01443
503.09	0.01343
503.67	0.01407
504.24	0.01275
504.82	0.01245
505.4	0.01409
505.97	0.01241
506.55	0.01482
507.12	0.01318
507.7	0.01399
508.27	0.01341
508.85	0.0139
509.42	0.01384
510	0.01482
510.57	0.01311
511.15	0.01433
511.72	0.01467
512.29	0.01503
512.87	0.01477
513.44	0.01524
514.02	0.01418
514.59	0.01445
515.17	0.01382
515.74	0.01554
516.31	0.01316
516.89	0.01873
517.46	0.01337
518.04	0.0142
518.61	0.01509
519.18	0.01392
519.76	0.01569
520.33	0.01475
520.9	0.01505
521.48	0.0139
522.05	0.01609
522.62	0.01482
523.2	0.01528
523.77	0.01501
524.34	0.01045
524.92	0.01364
525.49	0.01256
526.06	0.01375
526.64	0.01496
527.21	0.01803
527.78	0.01379
528.35	0.01641
528.93	0.01529
529.5	0.0142
530.07	0.0148
530.64	0.01545
531.22	0.01518
531.79	0.01394
532.36	0.01486
532.93	0.01198
533.5	0.01543
534.08	0.01609
534.65	0.01512
535.22	0.01573
535.79	0.01507
536.36	0.01392
536.94	0.0168
537.51	0.01479
538.08	0.01445
538.65	0.01909
539.22	0.01348
539.79	0.01552
540.36	0.01565
540.93	0.01505
541.51	0.01618
542.08	0.01509
542.65	0.0152
543.22	0.01526
543.79	0.01799
544.36	0.01584
544.93	0.01705
545.5	0.01827
546.07	0.01486
546.64	0.01486
547.21	0.01433
547.78	0.01507
548.35	0.01528
548.92	0.01537
549.49	0.01528
550.06	0.01518
550.63	0.01486
551.2	0.01465
551.77	0.0136
552.34	0.0146
552.91	0.01479
553.48	0.01535
554.05	0.01654
554.62	0.01529
555.19	0.01663
555.76	0.00935
556.33	0.01571
556.9	0.01015
557.47	0.01567
558.04	0.01537
558.61	0.01511
559.17	0.01533
559.74	0.01558
560.31	0.01628
560.88	0.01386
561.45	0.01567
562.02	0.01216
562.59	0.01215
563.15	0.01401
563.72	0.01286
564.29	0.01531
564.86	0.01512
565.43	0.0136
566	0.01401
566.56	0.01448
567.13	0.01505
567.7	0.01562
568.27	0.01546
568.84	0.0142
569.4	0.01518
569.97	0.01281
570.54	0.01516
571.11	0.01248
571.67	0.01486
572.24	0.01414
572.81	0.01512
573.38	0.01579
573.94	0.01514
574.51	0.0145
575.08	0.0159
575.64	0.01379
576.21	0.0158
576.78	0.01354
577.34	0.01473
577.91	0.01318
578.48	0.01648
579.04	0.01373
579.61	0.01931
580.18	0.01777
580.74	0.02074
581.31	0.01743
581.88	0.01411
582.44	0.01418
583.01	0.01486
583.57	0.01514
584.14	0.01563
584.71	0.01512
585.27	0.01803
585.84	0.01518
586.4	0.01488
586.97	0.0158
587.53	0.01467
588.1	0.01529
588.67	0.01512
589.23	0.01626
589.8	0.01496
590.36	0.01494
590.93	0.0211
591.49	0.01467
592.06	0.02118
592.62	0.01505
593.19	0.0148
593.75	0.01684
594.32	0.01418
594.88	0.0138
595.44	0.01454
596.01	0.01149
596.57	0.0155
597.14	0.01573
597.7	0.00996
598.27	0.01677
598.83	0.0159
599.4	0.01535
599.96	0.01711
600.52	0.01539
601.09	0.01626
601.65	0.01456
602.21	0.01684
602.78	0.01463
603.34	0.01611
603.91	0.01643
604.47	0.0158
605.03	0.0168
605.6	0.01626
606.16	0.01669
606.72	0.0169
607.29	0.01333
607.85	0.01835
608.41	0.01145
608.98	0.01641
609.54	0.01326
610.1	0.01533
610.66	0.01852
611.23	0.01754
611.79	0.01688
612.35	0.01622
612.91	0.01663
613.48	0.01373
614.04	0.01746
614.6	0.0179
615.16	0.01888
615.73	0.02041
616.29	0.02193
616.85	0.02042
617.41	0.01733
617.97	0.01884
618.54	0.01878
619.1	0.01948
619.66	0.01976
620.22	0.02008
620.78	0.01971
621.34	0.02044
621.91	0.0212
622.47	0.02154
623.03	0.0222
623.59	0.02248
624.15	0.02406
624.71	0.02514
625.27	0.02382
625.83	0.0225
626.39	0.02599
626.96	0.02948
627.52	0.02951
628.08	0.03219
628.64	0.03389
629.2	0.03389
629.76	0.03583
630.32	0.03693
630.88	0.04041
631.44	0.04238
632	0.04396
632.56	0.05058
633.12	0.04986
633.68	0.05386
634.24	0.07815
634.8	0.18074
635.36	0.78352
635.92	0.89175
636.48	1
637.04	0.97064
637.6	0.76194
638.16	0.66572
638.72	0.47455
639.28	0.45386
639.84	0.18223
640.4	0.09624
640.96	0.07144
641.51	0.06191
642.07	0.05403
642.63	0.0459
643.19	0.04404
643.75	0.04441
644.31	0.03838
644.87	0.03959
645.43	0.03298
645.99	0.03272
646.54	0.03078
647.1	0.0265
647.66	0.02701
648.22	0.02578
648.78	0.02616
649.34	0.02239
649.89	0.02369
650.45	0.02836
651.01	0.01965
651.57	0.02627
652.13	0.0195
652.68	0.01873
653.24	0.02048
653.8	0.01816
654.36	0.01835
654.91	0.01995
655.47	0.01686
656.03	0.01705
656.59	0.01716
657.14	0.01584
657.7	0.01716
658.26	0.01603
658.82	0.01682
659.37	0.01912
659.93	0.01458
660.49	0.0152
661.04	0.01507
661.6	0.01497
662.16	0.01533
662.71	0.01569
663.27	0.01341
663.83	0.01477
664.38	0.01254
664.94	0.01499
665.5	0.01301
666.05	0.01307
666.61	0.0148
667.16	0.01045
667.72	0.01286
668.28	0.01605
668.83	0.00698
669.39	0.01397
669.94	0.01369
670.5	0.01345
671.05	0.0133
671.61	0.01375
672.17	0.0135
672.72	0.0143
673.28	0.01277
673.83	0.01571
674.39	0.01226
674.94	0.01282
675.5	0.01282
676.05	0.01322
676.61	0.01298
677.16	0.01311
677.72	0.01326
678.27	0.01311
678.83	0.01456
679.38	0.01015
679.94	0.01392
680.49	0.01186
681.05	0.0126
681.6	0.01335
682.15	0.01386
682.71	0.01228
683.26	0.01371
683.82	0.00779
684.37	0.01071
684.93	0.00835
685.48	0.01216
686.03	0.01599
686.59	0.01541
687.14	0.01158
687.69	0.01384
688.25	0.0126
688.8	0.01258
689.36	0.01273
689.91	0.01035
690.46	0.01265
691.02	0.01126
691.57	0.01205
692.12	0.01175
692.67	0.01256
693.23	0.01194
693.78	0.01222
694.33	0.00798
694.89	0.01345
695.44	0.01439
695.99	0.01303
696.54	0.01165
697.1	0.01279
697.65	0.01188
698.2	0.01281
698.75	0.01292
699.31	0.01305
699.86	0.01149
700.41	0.01292
700.96	0.00966
701.52	0.01143
702.07	0.01009
702.62	0.00884
703.17	0.01379
703.72	0.00958
704.28	0.0133
704.83	0.01203
705.38	0.01181
705.93	0.01252
706.48	0.0125
707.03	0.01109
707.58	0.01288
708.14	0.01122
708.69	0.01279
709.24	0.01286
709.79	0.01292
710.34	0.01279
710.89	0.01282
711.44	0.01269
711.99	0.01277
712.54	0.01284
713.09	0.01307
713.65	0.01331
714.2	0.01128
714.75	0.01335
715.3	0.01086
715.85	0.0135
716.4	0.01222
716.95	0.01341
717.5	0.01192
718.05	0.01273
718.6	0.01281
719.15	0.01039
719.7	0.02276
720.25	0.0092
720.8	0.01043
721.35	0.0126
721.9	0.0105
722.45	0.01358
723	0.01203
723.55	0.01209
724.1	0.01228
724.65	0.01037
725.19	0.01288
725.74	0.01326
726.29	0.01286
726.84	0.01311
727.39	0.01243
727.94	0.01243
728.49	0.00754
729.04	0.01071
729.59	0
730.14	0.01265
730.68	0.01145
731.23	0.01179
731.78	0.01409
732.33	0.01331
732.88	0.01126
733.43	0.01309
733.97	0.01245
734.52	0.01222
735.07	0.01201
735.62	0.01382
736.17	0.01137
736.72	0.01307
737.26	0.01186
737.81	0.01066
738.36	0.01094
738.91	0.01375
739.45	0.01269
740	0.01241
740.55	0.01416
741.1	0.01243
741.64	0.01418
742.19	0.01243
742.74	0.01437
743.29	0.01228
743.83	0.01333
744.38	0.01279
744.93	0.0133
745.47	0.0113
746.02	0.01269
746.57	0.01211
747.11	0.01279
747.66	0.01092
748.21	0.01571
748.75	0.01307
749.3	0.01264
749.85	0.01409
750.39	0.01228
750.94	0.01299
751.49	0.01256
752.03	0.01277
752.58	0.01269
753.12	0.01088
753.67	0.00907
754.22	0.01256
754.76	0.01607
755.31	0.01552
755.85	0.01132
756.4	0.01375
756.95	0.01256
757.49	0.01156
758.04	0.01311
758.58	0.01139
759.13	0.0122
759.67	0.01209
760.22	0.01188
760.76	0.01194
761.31	0.01198
761.85	0.01203
762.4	0.01188
762.94	0.01339
763.49	0.01066
764.03	0.00958
764.58	0.01194
765.12	0.01152
765.67	0.01426
766.21	0.01358
766.76	0.01186
767.3	0.01218
767.84	0.01224
768.39	0.01169
768.93	0.01245
769.48	0.0126
770.02	0.0109
770.57	0.01109
771.11	0.00941
771.65	0.00975
772.2	0.01058
772.74	0.01337
773.28	0.01184
773.83	0.01264
774.37	0.01303
774.92	0.01301
775.46	0.01303
776	0.01341
776.55	0.01281
777.09	0.01314
777.63	0.01298
778.18	0.01213
778.72	0.01535
779.26	0.01207
779.8	0.01182
780.35	0.00939
780.89	0.00492
781.43	0.01022
781.98	0.00881
782.52	0.01271
783.06	0.01194
783.6	0.01286
784.15	0.01145
784.69	0.01313
785.23	0.01175
785.77	0.01179
786.32	0.01179
786.86	0.01181
787.4	0.01328
787.94	0.01479
788.48	0.01186
789.03	0.01026
789.57	0.01179
790.11	0.00858
790.65	0.01279
791.19	0.01224
791.73	0.01184
792.28	0.01147
792.82	0.01213
793.36	0.01118
793.9	0.0125
794.44	0.01313
794.98	0.01109
795.52	0.01328
796.07	0.01126
796.61	0.01631
797.15	0.01066
797.69	0.01918
798.23	0.01105
798.77	0.01277
799.31	0.01005
799.85	0.01113
800.39	0.01075

## Sheet: Fig. 3h
400	0.000103048	2.15627e-12	1.97557e-35	7.92518e-74	1.39204e-127	1.07059e-196	3.60513e-281	0	0	0	0	0	0	0	0	0	0	0	0	0	0	0	0	0	0	0	0	0	0	0	0	0	0	0	0	0	0	0	0	0	0	0	0	0	0	0	0	0	0
405	3.91677e-11	0.00187	3.91677e-11	3.58854e-34	1.43958e-72	2.52859e-126	1.94468e-195	6.54856e-280	0	0	0	0	0	0	0	0	0	0	0	0	0	0	0	0	0	0	0	0	0	0	0	0	0	0	0	0	0	0	0	0	0	0	0	0	0	0	0	0	0
410	9.23053e-34	1.00748e-10	0.00481	1.00748e-10	9.23053e-34	3.70291e-72	6.5041e-126	5.00216e-195	1.68444e-279	0	0	0	0	0	0	0	0	0	0	0	0	0	0	0	0	0	0	0	0	0	0	0	0	0	0	0	0	0	0	0	0	0	0	0	0	0	0	0	0
415	9.34033e-72	2.32833e-33	2.54129e-10	0.01214	2.54129e-10	2.32833e-33	9.34033e-72	1.64061e-125	1.26176e-194	4.24887e-279	0	0	0	0	0	0	0	0	0	0	0	0	0	0	0	0	0	0	0	0	0	0	0	0	0	0	0	0	0	0	0	0	0	0	0	0	0	0	0
420	1.92174e-125	1.09408e-71	2.72731e-33	2.97676e-10	0.01423	2.97676e-10	2.72731e-33	1.09408e-71	1.92174e-125	1.47797e-194	4.97694e-279	0	0	0	0	0	0	0	0	0	0	0	0	0	0	0	0	0	0	0	0	0	0	0	0	0	0	0	0	0	0	0	0	0	0	0	0	0	0
425	3.57215e-194	4.64472e-125	2.64433e-71	6.59172e-33	7.19464e-10	0.03438	7.19464e-10	6.59172e-33	2.64433e-71	4.64472e-125	3.57215e-194	1.20289e-278	0	0	0	0	0	0	0	0	0	0	0	0	0	0	0	0	0	0	0	0	0	0	0	0	0	0	0	0	0	0	0	0	0	0	0	0	0
430	2.62249e-278	7.78785e-194	1.01262e-124	5.76505e-71	1.4371e-32	1.56854e-09	0.07496	1.56854e-09	1.4371e-32	5.76505e-71	1.01262e-124	7.78785e-194	2.62249e-278	0	0	0	0	0	0	0	0	0	0	0	0	0	0	0	0	0	0	0	0	0	0	0	0	0	0	0	0	0	0	0	0	0	0	0	0
435	0	5.41318e-278	1.60752e-193	2.09019e-124	1.18998e-70	2.96636e-32	3.23768e-09	0.15473	3.23768e-09	2.96636e-32	1.18998e-70	2.09019e-124	1.60752e-193	5.41318e-278	0	0	0	0	0	0	0	0	0	0	0	0	0	0	0	0	0	0	0	0	0	0	0	0	0	0	0	0	0	0	0	0	0	0	0
440	0	0	9.58284e-278	2.84575e-193	3.70021e-124	2.1066e-70	5.25129e-32	5.7316e-09	0.27391	5.7316e-09	5.25129e-32	2.1066e-70	3.70021e-124	2.84575e-193	9.58284e-278	0	0	0	0	0	0	0	0	0	0	0	0	0	0	0	0	0	0	0	0	0	0	0	0	0	0	0	0	0	0	0	0	0	0
445	0	0	0	1.76703e-277	5.24743e-193	6.82301e-124	3.88448e-70	9.68313e-32	1.05688e-08	0.50508	1.05688e-08	9.68313e-32	3.88448e-70	6.82301e-124	5.24743e-193	1.76703e-277	0	0	0	0	0	0	0	0	0	0	0	0	0	0	0	0	0	0	0	0	0	0	0	0	0	0	0	0	0	0	0	0	0
450	0	0	0	0	2.52773e-277	7.50643e-193	9.7603e-124	5.55673e-70	1.38517e-31	1.51186e-08	0.72252	1.51186e-08	1.38517e-31	5.55673e-70	9.7603e-124	7.50643e-193	2.52773e-277	0	0	0	0	0	0	0	0	0	0	0	0	0	0	0	0	0	0	0	0	0	0	0	0	0	0	0	0	0	0	0	0
455	0	0	0	0	0	2.07899e-277	6.17385e-193	8.0276e-124	4.57027e-70	1.13927e-31	1.24347e-08	0.59425	1.24347e-08	1.13927e-31	4.57027e-70	8.0276e-124	6.17385e-193	2.07899e-277	0	0	0	0	0	0	0	0	0	0	0	0	0	0	0	0	0	0	0	0	0	0	0	0	0	0	0	0	0	0	0
460	0	0	0	0	0	0	1.51078e-277	4.48646e-193	5.83356e-124	3.32116e-70	8.2789e-32	9.03614e-09	0.43184	9.03614e-09	8.2789e-32	3.32116e-70	5.83356e-124	4.48646e-193	1.51078e-277	0	0	0	0	0	0	0	0	0	0	0	0	0	0	0	0	0	0	0	0	0	0	0	0	0	0	0	0	0	0
465	0	0	0	0	0	0	0	1.30207e-277	3.86667e-193	5.02768e-124	2.86236e-70	7.13521e-32	7.78783e-09	0.37218	7.78783e-09	7.13521e-32	2.86236e-70	5.02768e-124	3.86667e-193	1.30207e-277	0	0	0	0	0	0	0	0	0	0	0	0	0	0	0	0	0	0	0	0	0	0	0	0	0	0	0	0	0
470	0	0	0	0	0	0	0	0	1.01034e-277	3.00033e-193	3.9012e-124	2.22103e-70	5.53653e-32	6.04293e-09	0.28879	6.04293e-09	5.53653e-32	2.22103e-70	3.9012e-124	3.00033e-193	1.01034e-277	0	0	0	0	0	0	0	0	0	0	0	0	0	0	0	0	0	0	0	0	0	0	0	0	0	0	0	0
475	0	0	0	0	0	0	0	0	0	8.66809e-278	2.5741e-193	3.347e-124	1.90551e-70	4.75002e-32	5.18448e-09	0.24777	5.18448e-09	4.75002e-32	1.90551e-70	3.347e-124	2.5741e-193	8.66809e-278	0	0	0	0	0	0	0	0	0	0	0	0	0	0	0	0	0	0	0	0	0	0	0	0	0	0	0
480	0	0	0	0	0	0	0	0	0	0	9.12879e-278	2.71092e-193	3.52489e-124	2.00679e-70	5.00248e-32	5.46003e-09	0.26093	5.46003e-09	5.00248e-32	2.00679e-70	3.52489e-124	2.71092e-193	9.12879e-278	0	0	0	0	0	0	0	0	0	0	0	0	0	0	0	0	0	0	0	0	0	0	0	0	0	0
485	0	0	0	0	0	0	0	0	0	0	0	1.02012e-277	3.02938e-193	3.93898e-124	2.24254e-70	5.59014e-32	6.10145e-09	0.29159	6.10145e-09	5.59014e-32	2.24254e-70	3.93898e-124	3.02938e-193	1.02012e-277	0	0	0	0	0	0	0	0	0	0	0	0	0	0	0	0	0	0	0	0	0	0	0	0	0
490	0	0	0	0	0	0	0	0	0	0	0	0	1.13014e-277	3.35611e-193	4.36381e-124	2.4844e-70	6.19305e-32	6.7595e-09	0.32304	6.7595e-09	6.19305e-32	2.4844e-70	4.36381e-124	3.35611e-193	1.13014e-277	0	0	0	0	0	0	0	0	0	0	0	0	0	0	0	0	0	0	0	0	0	0	0	0
495	0	0	0	0	0	0	0	0	0	0	0	0	0	1.34041e-277	3.98051e-193	5.1757e-124	2.94663e-70	7.34528e-32	8.01711e-09	0.38314	8.01711e-09	7.34528e-32	2.94663e-70	5.1757e-124	3.98051e-193	1.34041e-277	0	0	0	0	0	0	0	0	0	0	0	0	0	0	0	0	0	0	0	0	0	0	0
500	0	0	0	0	0	0	0	0	0	0	0	0	0	0	1.61425e-277	4.79374e-193	6.2331e-124	3.54863e-70	8.84594e-32	9.65503e-09	0.46141	9.65503e-09	8.84594e-32	3.54863e-70	6.2331e-124	4.79374e-193	1.61425e-277	0	0	0	0	0	0	0	0	0	0	0	0	0	0	0	0	0	0	0	0	0	0
505	0	0	0	0	0	0	0	0	0	0	0	0	0	0	0	1.75062e-277	5.1987e-193	6.75966e-124	3.84841e-70	9.59322e-32	1.04707e-08	0.50039	1.04707e-08	9.59322e-32	3.84841e-70	6.75966e-124	5.1987e-193	1.75062e-277	0	0	0	0	0	0	0	0	0	0	0	0	0	0	0	0	0	0	0	0	0
510	0	0	0	0	0	0	0	0	0	0	0	0	0	0	0	0	1.88548e-277	5.59918e-193	7.28037e-124	4.14486e-70	1.03322e-31	1.12772e-08	0.53894	1.12772e-08	1.03322e-31	4.14486e-70	7.28037e-124	5.59918e-193	1.88548e-277	0	0	0	0	0	0	0	0	0	0	0	0	0	0	0	0	0	0	0	0
515	0	0	0	0	0	0	0	0	0	0	0	0	0	0	0	0	0	2.05253e-277	6.09526e-193	7.92541e-124	4.5121e-70	1.12476e-31	1.22764e-08	0.58669	1.22764e-08	1.12476e-31	4.5121e-70	7.92541e-124	6.09526e-193	2.05253e-277	0	0	0	0	0	0	0	0	0	0	0	0	0	0	0	0	0	0	0
520	0	0	0	0	0	0	0	0	0	0	0	0	0	0	0	0	0	0	2.13175e-277	6.3305e-193	8.23129e-124	4.68624e-70	1.16817e-31	1.27502e-08	0.60933	1.27502e-08	1.16817e-31	4.68624e-70	8.23129e-124	6.3305e-193	2.13175e-277	0	0	0	0	0	0	0	0	0	0	0	0	0	0	0	0	0	0
525	0	0	0	0	0	0	0	0	0	0	0	0	0	0	0	0	0	0	0	2.2517e-277	6.68672e-193	8.69446e-124	4.94993e-70	1.23391e-31	1.34677e-08	0.64362	1.34677e-08	1.23391e-31	4.94993e-70	8.69446e-124	6.68672e-193	2.2517e-277	0	0	0	0	0	0	0	0	0	0	0	0	0	0	0	0	0
530	0	0	0	0	0	0	0	0	0	0	0	0	0	0	0	0	0	0	0	0	2.31184e-277	6.86532e-193	8.92669e-124	5.08214e-70	1.26686e-31	1.38274e-08	0.66081	1.38274e-08	1.26686e-31	5.08214e-70	8.92669e-124	6.86532e-193	2.31184e-277	0	0	0	0	0	0	0	0	0	0	0	0	0	0	0	0
535	0	0	0	0	0	0	0	0	0	0	0	0	0	0	0	0	0	0	0	0	0	2.35098e-277	6.98155e-193	9.07782e-124	5.16818e-70	1.28831e-31	1.40615e-08	0.672	1.40615e-08	1.28831e-31	5.16818e-70	9.07782e-124	6.98155e-193	2.35098e-277	0	0	0	0	0	0	0	0	0	0	0	0	0	0	0
540	0	0	0	0	0	0	0	0	0	0	0	0	0	0	0	0	0	0	0	0	0	0	2.478e-277	7.35877e-193	9.5683e-124	5.44742e-70	1.35792e-31	1.48212e-08	0.70831	1.48212e-08	1.35792e-31	5.44742e-70	9.5683e-124	7.35877e-193	2.478e-277	0	0	0	0	0	0	0	0	0	0	0	0	0	0
545	0	0	0	0	0	0	0	0	0	0	0	0	0	0	0	0	0	0	0	0	0	0	0	2.53758e-277	7.5357e-193	9.79835e-124	5.5784e-70	1.39057e-31	1.51776e-08	0.72534	1.51776e-08	1.39057e-31	5.5784e-70	9.79835e-124	7.5357e-193	2.53758e-277	0	0	0	0	0	0	0	0	0	0	0	0	0
550	0	0	0	0	0	0	0	0	0	0	0	0	0	0	0	0	0	0	0	0	0	0	0	0	2.6118e-277	7.75609e-193	1.00849e-123	5.74155e-70	1.43124e-31	1.56215e-08	0.74655	1.56215e-08	1.43124e-31	5.74155e-70	1.00849e-123	7.75609e-193	2.6118e-277	0	0	0	0	0	0	0	0	0	0	0	0
555	0	0	0	0	0	0	0	0	0	0	0	0	0	0	0	0	0	0	0	0	0	0	0	0	0	2.71497e-277	8.06247e-193	1.04833e-123	5.96835e-70	1.48778e-31	1.62386e-08	0.77604	1.62386e-08	1.48778e-31	5.96835e-70	1.04833e-123	8.06247e-193	2.71497e-277	0	0	0	0	0	0	0	0	0	0	0
560	0	0	0	0	0	0	0	0	0	0	0	0	0	0	0	0	0	0	0	0	0	0	0	0	0	0	2.78876e-277	8.28159e-193	1.07682e-123	6.13055e-70	1.52821e-31	1.66799e-08	0.79713	1.66799e-08	1.52821e-31	6.13055e-70	1.07682e-123	8.28159e-193	2.78876e-277	0	0	0	0	0	0	0	0	0	0
565	0	0	0	0	0	0	0	0	0	0	0	0	0	0	0	0	0	0	0	0	0	0	0	0	0	0	0	2.88771e-277	8.57544e-193	1.11503e-123	6.34808e-70	1.58243e-31	1.72717e-08	0.82541	1.72717e-08	1.58243e-31	6.34808e-70	1.11503e-123	8.57544e-193	2.88771e-277	0	0	0	0	0	0	0	0	0
570	0	0	0	0	0	0	0	0	0	0	0	0	0	0	0	0	0	0	0	0	0	0	0	0	0	0	0	0	3.0929e-277	9.18477e-193	1.19426e-123	6.79914e-70	1.69487e-31	1.8499e-08	0.88406	1.8499e-08	1.69487e-31	6.79914e-70	1.19426e-123	9.18477e-193	3.0929e-277	0	0	0	0	0	0	0	0
575	0	0	0	0	0	0	0	0	0	0	0	0	0	0	0	0	0	0	0	0	0	0	0	0	0	0	0	0	0	3.23305e-277	9.60097e-193	1.24837e-123	7.10724e-70	1.77168e-31	1.93372e-08	0.92413	1.93372e-08	1.77168e-31	7.10724e-70	1.24837e-123	9.60097e-193	3.23305e-277	0	0	0	0	0	0	0
580	0	0	0	0	0	0	0	0	0	0	0	0	0	0	0	0	0	0	0	0	0	0	0	0	0	0	0	0	0	0	3.32804e-277	9.88306e-193	1.28505e-123	7.31606e-70	1.82373e-31	1.99054e-08	0.95128	1.99054e-08	1.82373e-31	7.31606e-70	1.28505e-123	9.88306e-193	3.32804e-277	0	0	0	0	0	0
585	0	0	0	0	0	0	0	0	0	0	0	0	0	0	0	0	0	0	0	0	0	0	0	0	0	0	0	0	0	0	0	3.35732e-277	9.97001e-193	1.29636e-123	7.38043e-70	1.83978e-31	2.00805e-08	0.95965	2.00805e-08	1.83978e-31	7.38043e-70	1.29636e-123	9.97001e-193	3.35732e-277	0	0	0	0	0
590	0	0	0	0	0	0	0	0	0	0	0	0	0	0	0	0	0	0	0	0	0	0	0	0	0	0	0	0	0	0	0	0	3.41423e-277	1.0139e-192	1.31833e-123	7.50552e-70	1.87096e-31	2.04209e-08	0.97591	2.04209e-08	1.87096e-31	7.50552e-70	1.31833e-123	1.0139e-192	3.41423e-277	0	0	0	0
595	0	0	0	0	0	0	0	0	0	0	0	0	0	0	0	0	0	0	0	0	0	0	0	0	0	0	0	0	0	0	0	0	0	3.40744e-277	1.01188e-192	1.31571e-123	7.4906e-70	1.86724e-31	2.03803e-08	0.97397	2.03803e-08	1.86724e-31	7.4906e-70	1.31571e-123	1.01188e-192	3.40744e-277	0	0	0
600	0	0	0	0	0	0	0	0	0	0	0	0	0	0	0	0	0	0	0	0	0	0	0	0	0	0	0	0	0	0	0	0	0	0	3.33732e-277	9.91061e-193	1.28864e-123	7.33646e-70	1.82881e-31	1.99609e-08	0.95393	1.99609e-08	1.82881e-31	7.33646e-70	1.28864e-123	9.91061e-193	3.33732e-277	0	0
605	0	0	0	0	0	0	0	0	0	0	0	0	0	0	0	0	0	0	0	0	0	0	0	0	0	0	0	0	0	0	0	0	0	0	0	3.29511e-277	9.78526e-193	1.27234e-123	7.24367e-70	1.80568e-31	1.97084e-08	0.94186	1.97084e-08	1.80568e-31	7.24367e-70	1.27234e-123	9.78526e-193	3.29511e-277	0
610	0	0	0	0	0	0	0	0	0	0	0	0	0	0	0	0	0	0	0	0	0	0	0	0	0	0	0	0	0	0	0	0	0	0	0	0	3.15406e-277	9.3664e-193	1.21787e-123	6.9336e-70	1.72839e-31	1.88648e-08	0.90155	1.88648e-08	1.72839e-31	6.9336e-70	1.21787e-123	9.3664e-193	3.15406e-277
615	0	0	0	0	0	0	0	0	0	0	0	0	0	0	0	0	0	0	0	0	0	0	0	0	0	0	0	0	0	0	0	0	0	0	0	0	0	3.05476e-277	9.07153e-193	1.17953e-123	6.71532e-70	1.67398e-31	1.82709e-08	0.87316	1.82709e-08	1.67398e-31	6.71532e-70	1.17953e-123	9.07153e-193
620	0	0	0	0	0	0	0	0	0	0	0	0	0	0	0	0	0	0	0	0	0	0	0	0	0	0	0	0	0	0	0	0	0	0	0	0	0	0	2.87581e-277	8.54011e-193	1.11043e-123	6.32192e-70	1.57591e-31	1.72005e-08	0.82201	1.72005e-08	1.57591e-31	6.32192e-70	1.11043e-123
625	0	0	0	0	0	0	0	0	0	0	0	0	0	0	0	0	0	0	0	0	0	0	0	0	0	0	0	0	0	0	0	0	0	0	0	0	0	0	0	2.64608e-277	7.85789e-193	1.02173e-123	5.8169e-70	1.45002e-31	1.58265e-08	0.75635	1.58265e-08	1.45002e-31	5.8169e-70
630	0	0	0	0	0	0	0	0	0	0	0	0	0	0	0	0	0	0	0	0	0	0	0	0	0	0	0	0	0	0	0	0	0	0	0	0	0	0	0	0	2.48103e-277	7.36776e-193	9.57999e-124	5.45408e-70	1.35958e-31	1.48393e-08	0.70917	1.48393e-08	1.35958e-31
635	0	0	0	0	0	0	0	0	0	0	0	0	0	0	0	0	0	0	0	0	0	0	0	0	0	0	0	0	0	0	0	0	0	0	0	0	0	0	0	0	0	1.9739e-277	5.86177e-193	7.62181e-124	4.33925e-70	1.08168e-31	1.18061e-08	0.56421	1.18061e-08
640	0	0	0	0	0	0	0	0	0	0	0	0	0	0	0	0	0	0	0	0	0	0	0	0	0	0	0	0	0	0	0	0	0	0	0	0	0	0	0	0	0	0	2.08511e-277	6.19203e-193	8.05123e-124	4.58373e-70	1.14262e-31	1.24713e-08	0.596
645	0	0	0	0	0	0	0	0	0	0	0	0	0	0	0	0	0	0	0	0	0	0	0	0	0	0	0	0	0	0	0	0	0	0	0	0	0	0	0	0	0	0	0	1.81463e-277	5.38877e-193	7.0068e-124	3.98911e-70	9.94395e-32	1.08535e-08
650	0	0	0	0	0	0	0	0	0	0	0	0	0	0	0	0	0	0	0	0	0	0	0	0	0	0	0	0	0	0	0	0	0	0	0	0	0	0	0	0	0	0	0	0	1.54377e-277	4.58442e-193	5.96093e-124	3.39367e-70	8.45967e-32
655	0	0	0	0	0	0	0	0	0	0	0	0	0	0	0	0	0	0	0	0	0	0	0	0	0	0	0	0	0	0	0	0	0	0	0	0	0	0	0	0	0	0	0	0	0	1.27783e-277	3.79469e-193	4.93408e-124	2.80907e-70
660	0	0	0	0	0	0	0	0	0	0	0	0	0	0	0	0	0	0	0	0	0	0	0	0	0	0	0	0	0	0	0	0	0	0	0	0	0	0	0	0	0	0	0	0	0	0	1.21959e-277	3.62174e-193	4.7092e-124
665	0	0	0	0	0	0	0	0	0	0	0	0	0	0	0	0	0	0	0	0	0	0	0	0	0	0	0	0	0	0	0	0	0	0	0	0	0	0	0	0	0	0	0	0	0	0	0	9.78982e-278	2.90722e-193
670	0	0	0	0	0	0	0	0	0	0	0	0	0	0	0	0	0	0	0	0	0	0	0	0	0	0	0	0	0	0	0	0	0	0	0	0	0	0	0	0	0	0	0	0	0	0	0	0	8.10179e-278
675	0	0	0	0	0	0	0	0	0	0	0	0	0	0	0	0	0	0	0	0	0	0	0	0	0	0	0	0	0	0	0	0	0	0	0	0	0	0	0	0	0	0	0	0	0	0	0	0	0
680	0	0	0	0	0	0	0	0	0	0	0	0	0	0	0	0	0	0	0	0	0	0	0	0	0	0	0	0	0	0	0	0	0	0	0	0	0	0	0	0	0	0	0	0	0	0	0	0	0
685	0	0	0	0	0	0	0	0	0	0	0	0	0	0	0	0	0	0	0	0	0	0	0	0	0	0	0	0	0	0	0	0	0	0	0	0	0	0	0	0	0	0	0	0	0	0	0	0	0
690	0	0	0	0	0	0	0	0	0	0	0	0	0	0	0	0	0	0	0	0	0	0	0	0	0	0	0	0	0	0	0	0	0	0	0	0	0	0	0	0	0	0	0	0	0	0	0	0	0
695	0	0	0	0	0	0	0	0	0	0	0	0	0	0	0	0	0	0	0	0	0	0	0	0	0	0	0	0	0	0	0	0	0	0	0	0	0	0	0	0	0	0	0	0	0	0	0	0	0
700	0	0	0	0	0	0	0	0	0	0	0	0	0	0	0	0	0	0	0	0	0	0	0	0	0	0	0	0	0	0	0	0	0	0	0	0	0	0	0	0	0	0	0	0	0	0	0	0	0
705	0	0	0	0	0	0	0	0	0	0	0	0	0	0	0	0	0	0	0	0	0	0	0	0	0	0	0	0	0	0	0	0	0	0	0	0	0	0	0	0	0	0	0	0	0	0	0	0	0
710	0	0	0	0	0	0	0	0	0	0	0	0	0	0	0	0	0	0	0	0	0	0	0	0	0	0	0	0	0	0	0	0	0	0	0	0	0	0	0	0	0	0	0	0	0	0	0	0	0
715	0	0	0	0	0	0	0	0	0	0	0	0	0	0	0	0	0	0	0	0	0	0	0	0	0	0	0	0	0	0	0	0	0	0	0	0	0	0	0	0	0	0	0	0	0	0	0	0	0
720	0	0	0	0	0	0	0	0	0	0	0	0	0	0	0	0	0	0	0	0	0	0	0	0	0	0	0	0	0	0	0	0	0	0	0	0	0	0	0	0	0	0	0	0	0	0	0	0	0
725	0	0	0	0	0	0	0	0	0	0	0	0	0	0	0	0	0	0	0	0	0	0	0	0	0	0	0	0	0	0	0	0	0	0	0	0	0	0	0	0	0	0	0	0	0	0	0	0	0
730	0	0	0	0	0	0	0	0	0	0	0	0	0	0	0	0	0	0	0	0	0	0	0	0	0	0	0	0	0	0	0	0	0	0	0	0	0	0	0	0	0	0	0	0	0	0	0	0	0
735	0	0	0	0	0	0	0	0	0	0	0	0	0	0	0	0	0	0	0	0	0	0	0	0	0	0	0	0	0	0	0	0	0	0	0	0	0	0	0	0	0	0	0	0	0	0	0	0	0
740	0	0	0	0	0	0	0	0	0	0	0	0	0	0	0	0	0	0	0	0	0	0	0	0	0	0	0	0	0	0	0	0	0	0	0	0	0	0	0	0	0	0	0	0	0	0	0	0	0
745	0	0	0	0	0	0	0	0	0	0	0	0	0	0	0	0	0	0	0	0	0	0	0	0	0	0	0	0	0	0	0	0	0	0	0	0	0	0	0	0	0	0	0	0	0	0	0	0	0
750	0	0	0	0	0	0	0	0	0	0	0	0	0	0	0	0	0	0	0	0	0	0	0	0	0	0	0	0	0	0	0	0	0	0	0	0	0	0	0	0	0	0	0	0	0	0	0	0	0
755	0	0	0	0	0	0	0	0	0	0	0	0	0	0	0	0	0	0	0	0	0	0	0	0	0	0	0	0	0	0	0	0	0	0	0	0	0	0	0	0	0	0	0	0	0	0	0	0	0
760	0	0	0	0	0	0	0	0	0	0	0	0	0	0	0	0	0	0	0	0	0	0	0	0	0	0	0	0	0	0	0	0	0	0	0	0	0	0	0	0	0	0	0	0	0	0	0	0	0
765	0	0	0	0	0	0	0	0	0	0	0	0	0	0	0	0	0	0	0	0	0	0	0	0	0	0	0	0	0	0	0	0	0	0	0	0	0	0	0	0	0	0	0	0	0	0	0	0	0
770	0	0	0	0	0	0	0	0	0	0	0	0	0	0	0	0	0	0	0	0	0	0	0	0	0	0	0	0	0	0	0	0	0	0	0	0	0	0	0	0	0	0	0	0	0	0	0	0	0
775	0	0	0	0	0	0	0	0	0	0	0	0	0	0	0	0	0	0	0	0	0	0	0	0	0	0	0	0	0	0	0	0	0	0	0	0	0	0	0	0	0	0	0	0	0	0	0	0	0
780	0	0	0	0	0	0	0	0	0	0	0	0	0	0	0	0	0	0	0	0	0	0	0	0	0	0	0	0	0	0	0	0	0	0	0	0	0	0	0	0	0	0	0	0	0	0	0	0	0
785	0	0	0	0	0	0	0	0	0	0	0	0	0	0	0	0	0	0	0	0	0	0	0	0	0	0	0	0	0	0	0	0	0	0	0	0	0	0	0	0	0	0	0	0	0	0	0	0	0
790	0	0	0	0	0	0	0	0	0	0	0	0	0	0	0	0	0	0	0	0	0	0	0	0	0	0	0	0	0	0	0	0	0	0	0	0	0	0	0	0	0	0	0	0	0	0	0	0	0
795	0	0	0	0	0	0	0	0	0	0	0	0	0	0	0	0	0	0	0	0	0	0	0	0	0	0	0	0	0	0	0	0	0	0	0	0	0	0	0	0	0	0	0	0	0	0	0	0	0
800	0	0	0	0	0	0	0	0	0	0	0	0	0	0	0	0	0	0	0	0	0	0	0	0	0	0	0	0	0	0	0	0	0	0	0	0	0	0	0	0	0	0	0	0	0	0	0	0	0
[truncated: 35 more columns]
