# Supplementary material for: Miniaturized spectrometer with intrinsic long-term image memory
Source: Nat Commun. 2024 Jan 23;15:676. doi: 10.1038/s41467-024-44884-1 (PMC10805890; doi:10.1038/s41467-024-44884-1)
Supplement: Supplementary file 3 — Source Data [file 41467_2024_44884_MOESM3_ESM.zip › WuGang_SourceData_Fig4.xlsx]

## Sheet: Fig. 4a
1	5.25928e-07
2	2.99337e-08
3	4.09692e-09
4	1.63512e-09
5	1.34657e-09
6	1.08188e-09
7	9.60666e-10
8	9.12323e-10
9	7.91826e-10
10	5.7342e-10
11	5.29061e-10
12	5.02557e-10
13	4.48276e-10
14	3.32967e-10
15	3.29853e-10
16	3.03945e-10
17	2.62877e-10
18	2.16741e-10
19	1.984e-10
20	1.62631e-10
21	1.55242e-10
22	1.31944e-10
23	1.21018e-10
24	1.1577e-10
25	9.22909e-11
26	7.41253e-11
27	7.03739e-11
28	6.16051e-11
29	5.45461e-11
30	5.12226e-11
31	3.94585e-11
32	3.57996e-11
33	2.94401e-11
34	2.77874e-11
35	2.55133e-11
36	2.37644e-11
37	1.52181e-11
38	6.50783e-23
39	5.23984e-23
40	5.23984e-23
41	5.23984e-23
42	5.23984e-23
43	5.23984e-23
44	5.23984e-23
45	5.23984e-23
46	5.23984e-23
47	5.23984e-23
48	5.23984e-23
49	5.23984e-23
50	5.23984e-23
51	5.23984e-23
52	5.23984e-23
53	5.23984e-23
54	5.23984e-23
55	5.23984e-23
56	5.23984e-23
57	5.23984e-23
58	5.23984e-23
59	5.23984e-23
60	5.23984e-23
61	5.23984e-23
62	5.23984e-23
63	5.23984e-23
64	5.23984e-23
65	5.23984e-23
66	5.23984e-23
67	5.23984e-23
68	5.23984e-23
69	5.23984e-23
70	5.23984e-23
71	5.23984e-23
72	5.23984e-23
73	5.23984e-23
74	5.23984e-23
75	5.23984e-23
76	5.23984e-23
77	5.23984e-23
78	5.23984e-23
79	5.23984e-23
80	5.23984e-23
81	3.63086e-23

## Sheet: Fig. 4b
1	13
2	10
3	16
4	-2.5
5	7
6	5.5
7	-5
8	13.5
9	11

## Sheet: Fig. 4c
1	20
2	17
3	19
4	18
5	14
6	11
7	16.5
8	19.5
9	11.5

## Sheet: Fig. 4d
-20	3.44495e-10	8.74281e-10	5.75846e-10
-19.5	3.56261e-10	8.19023e-10	5.90412e-10
-19	3.64728e-10	7.28478e-10	6.04382e-10
-18.5	3.78531e-10	7.13278e-10	6.17814e-10
-18	3.94877e-10	6.79036e-10	6.30796e-10
-17.5	4.11915e-10	7.60409e-10	6.43439e-10
-17	4.29262e-10	8.38006e-10	6.55875e-10
-16.5	4.44373e-10	7.60049e-10	6.68255e-10
-16	4.66457e-10	6.72063e-10	6.80744e-10
-15.5	4.84995e-10	6.03121e-10	6.93519e-10
-15	5.08165e-10	5.05056e-10	7.06767e-10
-14.5	5.25572e-10	5.053e-10	7.20683e-10
-14	5.46432e-10	5.41804e-10	7.35465e-10
-13.5	5.68327e-10	5.43265e-10	7.51318e-10
-13	6.00142e-10	5.34944e-10	7.68445e-10
-12.5	6.29834e-10	5.63419e-10	7.87051e-10
-12	6.5452e-10	5.38635e-10	8.07343e-10
-11.5	6.80842e-10	5.11358e-10	8.29523e-10
-11	7.15897e-10	5.11892e-10	8.53791e-10
-10.5	7.48798e-10	6.64623e-10	8.80347e-10
-10	7.87412e-10	7.69048e-10	9.09385e-10
-9.5	8.28951e-10	6.94827e-10	9.41096e-10
-9	8.71834e-10	6.0839e-10	9.7567e-10
-8.5	9.14489e-10	6.24503e-10	1.01329e-09
-8	9.69036e-10	6.55072e-10	1.05414e-09
-7.5	1.01152e-09	7.93235e-10	1.0984e-09
-7	1.0729e-09	9.06166e-10	1.14626e-09
-6.5	1.12199e-09	1.00572e-09	1.19788e-09
-6	1.18849e-09	1.0888e-09	1.25344e-09
-5.5	1.23363e-09	1.23321e-09	1.31313e-09
-5	1.31077e-09	1.31077e-09	1.37714e-09
-4.5	1.37048e-09	1.42804e-09	1.44563e-09
-4	1.45567e-09	1.50722e-09	1.51882e-09
-3.5	1.53563e-09	1.58534e-09	1.5969e-09
-3	1.59954e-09	1.62932e-09	1.68008e-09
-2.5	1.6941e-09	1.6941e-09	1.76858e-09
-2	1.78683e-09	1.75769e-09	1.86263e-09
-1.5	1.90298e-09	1.77401e-09	1.96249e-09
-1	2.01616e-09	1.75331e-09	2.06841e-09
-0.5	2.1078e-09	2.0886e-09	2.18069e-09
0	2.24556e-09	2.35362e-09	2.29963e-09
0.5	2.36704e-09	2.50418e-09	2.42557e-09
1	2.46746e-09	2.5372e-09	2.55886e-09
1.5	2.63868e-09	2.47131e-09	2.6999e-09
2	2.77671e-09	2.41796e-09	2.8491e-09
2.5	2.96616e-09	2.82876e-09	3.00692e-09
3	3.07887e-09	3.24414e-09	3.17386e-09
3.5	3.28574e-09	3.64304e-09	3.35044e-09
4	3.47195e-09	3.92165e-09	3.53725e-09
4.5	3.67469e-09	3.86626e-09	3.73491e-09
5	3.91095e-09	3.66695e-09	3.94409e-09
5.5	4.10045e-09	4.10045e-09	4.16552e-09
6	4.37848e-09	4.3462e-09	4.39997e-09
6.5	4.60401e-09	4.59852e-09	4.64829e-09
7	4.82954e-09	4.82954e-09	4.91138e-09
7.5	5.1256e-09	4.94743e-09	5.19019e-09
8	5.48457e-09	5.24055e-09	5.48576e-09
8.5	5.77668e-09	5.24625e-09	5.79918e-09
9	6.0758e-09	5.64293e-09	6.13163e-09
9.5	6.45661e-09	5.75136e-09	6.48436e-09
10	6.87235e-09	6.87235e-09	6.85869e-09
10.5	7.21613e-09	7.43509e-09	7.25604e-09
11	7.72503e-09	7.72503e-09	7.67788e-09
11.5	8.09962e-09	8.83125e-09	8.12582e-09
12	8.69382e-09	9.60854e-09	8.60151e-09
12.5	9.08884e-09	9.70165e-09	9.10671e-09
13	9.72213e-09	9.72213e-09	9.6433e-09
13.5	1.01791e-08	1.01791e-08	1.02132e-08
14	1.08033e-08	1.20455e-08	1.08185e-08
14.5	1.13983e-08	1.22506e-08	1.14614e-08
15	1.21924e-08	1.15661e-08	1.2144e-08
15.5	1.29434e-08	1.3271e-08	1.28689e-08
16	1.36746e-08	1.36746e-08	1.36384e-08
16.5	1.44521e-08	1.45488e-08	1.44552e-08
17	1.53784e-08	1.60002e-08	1.5322e-08
17.5	1.62942e-08	1.66192e-08	1.62416e-08
18	1.72746e-08	1.64967e-08	1.72169e-08
18.5	1.82874e-08	1.82373e-08	1.8251e-08
19	1.94964e-08	1.89869e-08	1.93471e-08
19.5	2.03568e-08	2.02305e-08	2.05085e-08
20	2.17875e-08	2.18385e-08	2.17386e-08

## Sheet: Fig. 4e
-20	5.29786e-10	2.31351e-10
-19.5	4.62762e-10	2.34151e-10
-19	3.6375e-10	2.39654e-10
-18.5	3.34747e-10	2.39283e-10
-18	2.84159e-10	2.35919e-10
-17.5	3.48494e-10	2.31524e-10
-17	4.08744e-10	2.26613e-10
-16.5	3.15676e-10	2.23882e-10
-16	2.05606e-10	2.14287e-10
-15.5	1.18126e-10	2.08524e-10
-15	3.1091e-12	1.98602e-10
-14.5	2.02721e-11	1.95111e-10
-14	4.62806e-12	1.89033e-10
-13.5	2.50619e-11	1.82991e-10
-13	6.51978e-11	1.68303e-10
-12.5	6.64146e-11	1.57217e-10
-12	1.15885e-10	1.52823e-10
-11.5	1.69484e-10	1.48681e-10
-11	2.04005e-10	1.37894e-10
-10.5	8.41753e-11	1.31549e-10
-10	1.8364e-11	1.21973e-10
-9.5	1.34124e-10	1.12145e-10
-9	2.63444e-10	1.03836e-10
-8.5	2.89986e-10	9.88024e-11
-8	3.13964e-10	8.51069e-11
-7.5	2.18285e-10	8.68848e-11
-7	1.66734e-10	7.33563e-11
-6.5	1.16266e-10	7.58855e-11
-6	9.96926e-11	6.49513e-11
-5.5	4.2164e-13	7.95037e-11
-5	2.27475e-24	6.63658e-11
-4.5	5.75627e-11	7.51547e-11
-4	5.15519e-11	6.31534e-11
-3.5	4.97149e-11	6.12722e-11
-3	2.97793e-11	8.05407e-11
-2.5	2.89513e-24	7.44795e-11
-2	2.91354e-11	7.58022e-11
-1.5	1.28966e-10	5.95078e-11
-1	2.62852e-10	5.22524e-11
-0.5	1.92005e-11	7.28919e-11
0	1.08058e-10	5.40743e-11
0.5	1.37141e-10	5.85319e-11
1	6.97411e-11	9.1404e-11
1.5	1.67374e-10	6.12196e-11
2	3.58749e-10	7.23896e-11
2.5	1.37398e-10	4.07602e-11
3	1.65272e-10	9.4985e-11
3.5	3.57299e-10	6.46982e-11
4	4.49697e-10	6.52974e-11
4.5	1.9157e-10	6.02161e-11
5	2.43996e-10	3.31373e-11
5.5	4.96308e-24	6.50659e-11
6	3.22831e-11	2.14916e-11
6.5	5.49452e-12	4.42825e-11
7	0	8.18372e-11
7.5	1.78169e-10	6.45886e-11
8	2.44023e-10	1.1863e-12
8.5	5.30431e-10	2.24999e-11
9	4.3287e-10	5.58318e-11
9.5	7.0525e-10	2.77502e-11
10	3.30872e-24	1.36579e-11
10.5	2.18964e-10	3.99058e-11
11	1.65436e-24	4.71457e-11
11.5	7.31633e-10	2.61978e-11
12	9.14717e-10	9.23134e-11
12.5	6.12811e-10	1.78736e-11
13	4.96308e-24	7.88329e-11
13.5	0	3.41135e-11
14	1.24221e-09	1.52197e-11
14.5	8.52349e-10	6.30757e-11
15	6.26264e-10	4.83534e-11
15.5	3.27593e-10	7.44946e-11
16	8.27181e-24	3.6165e-11
16.5	9.67351e-11	3.13018e-12
17	6.21765e-10	5.64002e-11
17.5	3.25023e-10	5.26313e-11
18	7.77854e-10	5.77207e-11
18.5	5.01335e-11	3.64064e-11
19	5.09491e-10	1.49305e-10
19.5	1.26303e-10	1.51688e-10
20	5.10272e-11	4.88981e-11

## Sheet: Fig. 4f
399.52	0.01128	400	1.94455e-186	400	0
400.11	0.01256	405	1.36916e-137	405	0
400.69	0.01222	410	3.98289e-96	410	0
401.28	0.01192	415	3.81962e-62	415	0
401.87	0.01092	420	1.25207e-35	420	0
402.46	0.0126	425	1.20664e-16	425	0
403.05	0.01116	430	4.08768e-05	430	0
403.63	0.01241	435	0.44968	435	0
404.22	0.01135	440	0.000129591	440	0
404.81	0.01198	445	1.23355e-15	445	0
405.4	0.01081	450	2.75841e-34	450	0
405.98	0.01279	455	1.0671e-60	455	0
406.57	0.01126	460	1.07168e-94	460	0
407.16	0.01235	465	3.78242e-136	465	0
407.75	0.01177	470	3.72757e-185	470	0
408.33	0.01154	475	5.96865e-140	475	0
408.92	0.01132	480	1.50443e-98	480	0
409.51	0.01128	485	1.21885e-64	485	0
410.09	0.01156	490	2.98522e-38	490	0
410.68	0.01092	495	2.29073e-19	495	0
411.27	0.01284	500	5.14842e-08	500	0
411.85	0.01094	505	0.000326098	505	0
412.44	0.01286	510	6.12711e-08	510	0
413.03	0.01132	515	3.33903e-19	515	0
413.61	0.01275	520	5.32571e-38	520	0
414.2	0.01164	525	2.52145e-64	525	0
414.79	0.01286	530	3.54231e-98	530	0
415.37	0.01213	535	1.48315e-139	535	0
415.96	0.0126	540	1.81129e-188	540	0
416.55	0.01243	545	6.70878e-245	545	0
417.13	0.01364	550	0	550	0
417.72	0.01213	555	0	555	0
418.3	0.01307	560	0	560	0
418.89	0.01194	565	0	565	0
419.48	0.01231	570	0	570	0
420.06	0.01135	575	0	575	0
420.65	0.01186	580	0	580	0
421.23	0.01162	585	1.71637e-307	585	0
421.82	0.01186	590	1.61548e-243	590	2.39008e-305
422.4	0.01215	595	4.51202e-187	595	2.23991e-241
422.99	0.0122	600	3.69976e-138	600	6.16288e-185
423.57	0.0116	605	9.06223e-97	605	5.06519e-136
424.16	0.01241	610	6.45888e-63	610	1.21134e-94
424.74	0.01258	615	1.36462e-36	615	8.58757e-61
425.33	0.0112	620	8.42655e-18	620	1.77934e-34
425.91	0.0159	625	1.55179e-06	625	1.09949e-15
426.5	0.0109	630	0.00844	630	0.000200561
427.08	0.01196	635	9.89338e-05	635	1
427.67	0.01156	640	0.54956	640	0.000872353
428.25	0.01116	645	8.55822e-05	645	0.000221497
428.84	0.01147	650	0.000189745	650	9.35106e-08
429.42	0.01375	655	1	655	0.000312461
430.01	0.01288	660	0.00172	660	0.000560145
430.59	0.01222	665	1.28647e-06	665	0.00027183
431.18	0.01333	670	0.00515	670	0.000242731
431.76	0.01128	675	0.00189	675	0.000731327
432.35	0.01345	680	1.94202e-05	680	9.67631e-05
432.93	0.01165	685	0.000670684	685	4.1174e-05
433.51	0.01233	690	0.00222	690	9.88623e-05
434.1	0.01339	695	0.000649965	695	1.77329e-05
434.68	0.01446	700	0.00191	700	2.25594e-05
435.27	0.01416	705	0.000559942	705	1.10405e-07
435.85	0.01473	710	8.5063e-05	710	0.000118229
436.43	0.01397	715	0.00139	715	1.83393e-08
437.02	0.01409	720	2.15467e-07	720	8.49825e-20
437.6	0.01541	725	8.97557e-19	725	2.4983e-20
438.18	0.01675	730	4.92875e-19	730	4.30327e-09
438.77	0.01646	735	8.38999e-08	735	2.1831e-05
439.35	0.0162	740	0.000453289	740	3.51509e-09
439.93	0.0152	745	6.73619e-08	745	1.55678e-20
440.52	0.01343	750	1.08516e-18	750	2.3727e-39
441.1	0.01356	755	1.28785e-07	755	9.69923e-66
441.68	0.01403	760	0.0005752	760	1.29062e-66
442.27	0.01362	765	9.32281e-08	765	2.65172e-40
442.85	0.01529	770	4.97495e-19	770	1.79378e-21
443.43	0.01607	775	7.14916e-38	775	3.26764e-10
444.02	0.01524	780	2.82919e-64	780	1.63924e-06
444.6	0.01441	785	3.89548e-98	785	2.86114e-10
445.18	0.0142	790	1.54646e-139	790	1.08786e-20
445.76	0.01575	795	1.69288e-188	795	1.66035e-09
446.35	0.01343	800	5.42437e-245	800	8.54914e-06
446.93	0.01635
447.51	0.01401
448.09	0.0162
448.68	0.01473
449.26	0.01622
449.84	0.0145
450.42	0.01545
451	0.01411
451.59	0.01522
452.17	0.01441
452.75	0.01497
453.33	0.01501
453.91	0.01458
454.49	0.01418
455.08	0.01448
455.66	0.01137
456.24	0.01601
456.82	0.01133
457.4	0.01505
457.98	0.01086
458.56	0.01448
459.14	0.0119
459.72	0.01541
460.31	0.01347
460.89	0.01386
461.47	0.0152
462.05	0.01132
462.63	0.01605
463.21	0.01428
463.79	0.01514
464.37	0.01524
464.95	0.01118
465.53	0.01422
466.11	0.01401
466.69	0.01066
467.27	0.0135
467.85	0.01347
468.43	0.01347
469.01	0.01341
469.59	0.01337
470.17	0.0146
470.75	0.01233
471.33	0.01486
471.91	0.01215
472.49	0.01403
473.07	0.01418
473.65	0.01316
474.22	0.01486
474.8	0.00869
475.38	0.01292
475.96	0.01173
476.54	0.01258
477.12	0.01262
477.7	0.01482
478.28	0.01303
478.86	0.01339
479.43	0.01314
480.01	0.01362
480.59	0.01409
481.17	0.01186
481.75	0.01586
482.33	0.01101
482.9	0.01239
483.48	0.01371
484.06	0.01245
484.64	0.0142
485.22	0.01292
485.79	0.01401
486.37	0.01267
486.95	0.01437
487.53	0.01407
488.1	0.01237
488.68	0.01424
489.26	0.0116
489.84	0.01358
490.41	0.0136
490.99	0.01397
491.57	0.01437
492.14	0.01354
492.72	0.01279
493.3	0.00896
493.87	0.0143
494.45	0.00986
495.03	0.01609
495.6	0.01333
496.18	0.01401
496.76	0.01373
497.33	0.01377
497.91	0.01318
498.49	0.01354
499.06	0.01479
499.64	0.01135
500.21	0.01741
500.79	0.01113
501.37	0.01656
501.94	0.01337
502.52	0.01443
503.09	0.01343
503.67	0.01407
504.24	0.01275
504.82	0.01245
505.4	0.01409
505.97	0.01241
506.55	0.01482
507.12	0.01318
507.7	0.01399
508.27	0.01341
508.85	0.0139
509.42	0.01384
510	0.01482
510.57	0.01311
511.15	0.01433
511.72	0.01467
512.29	0.01503
512.87	0.01477
513.44	0.01524
514.02	0.01418
514.59	0.01445
515.17	0.01382
515.74	0.01554
516.31	0.01316
516.89	0.01873
517.46	0.01337
518.04	0.0142
518.61	0.01509
519.18	0.01392
519.76	0.01569
520.33	0.01475
520.9	0.01505
521.48	0.0139
522.05	0.01609
522.62	0.01482
523.2	0.01528
523.77	0.01501
524.34	0.01045
524.92	0.01364
525.49	0.01256
526.06	0.01375
526.64	0.01496
527.21	0.01803
527.78	0.01379
528.35	0.01641
528.93	0.01529
529.5	0.0142
530.07	0.0148
530.64	0.01545
531.22	0.01518
531.79	0.01394
532.36	0.01486
532.93	0.01198
533.5	0.01543
534.08	0.01609
534.65	0.01512
535.22	0.01573
535.79	0.01507
536.36	0.01392
536.94	0.0168
537.51	0.01479
538.08	0.01445
538.65	0.01909
539.22	0.01348
539.79	0.01552
540.36	0.01565
540.93	0.01505
541.51	0.01618
542.08	0.01509
542.65	0.0152
543.22	0.01526
543.79	0.01799
544.36	0.01584
544.93	0.01705
545.5	0.01827
546.07	0.01486
546.64	0.01486
547.21	0.01433
547.78	0.01507
548.35	0.01528
548.92	0.01537
549.49	0.01528
550.06	0.01518
550.63	0.01486
551.2	0.01465
551.77	0.0136
552.34	0.0146
552.91	0.01479
553.48	0.01535
554.05	0.01654
554.62	0.01529
555.19	0.01663
555.76	0.00935
556.33	0.01571
556.9	0.01015
557.47	0.01567
558.04	0.01537
558.61	0.01511
559.17	0.01533
559.74	0.01558
560.31	0.01628
560.88	0.01386
561.45	0.01567
562.02	0.01216
562.59	0.01215
563.15	0.01401
563.72	0.01286
564.29	0.01531
564.86	0.01512
565.43	0.0136
566	0.01401
566.56	0.01448
567.13	0.01505
567.7	0.01562
568.27	0.01546
568.84	0.0142
569.4	0.01518
569.97	0.01281
570.54	0.01516
571.11	0.01248
571.67	0.01486
572.24	0.01414
572.81	0.01512
573.38	0.01579
573.94	0.01514
574.51	0.0145
575.08	0.0159
575.64	0.01379
576.21	0.0158
576.78	0.01354
577.34	0.01473
577.91	0.01318
578.48	0.01648
579.04	0.01373
579.61	0.01931
580.18	0.01777
580.74	0.02074
581.31	0.01743
581.88	0.01411
582.44	0.01418
583.01	0.01486
583.57	0.01514
584.14	0.01563
584.71	0.01512
585.27	0.01803
585.84	0.01518
586.4	0.01488
586.97	0.0158
587.53	0.01467
588.1	0.01529
588.67	0.01512
589.23	0.01626
589.8	0.01496
590.36	0.01494
590.93	0.0211
591.49	0.01467
592.06	0.02118
592.62	0.01505
593.19	0.0148
593.75	0.01684
594.32	0.01418
594.88	0.0138
595.44	0.01454
596.01	0.01149
596.57	0.0155
597.14	0.01573
597.7	0.00996
598.27	0.01677
598.83	0.0159
599.4	0.01535
599.96	0.01711
600.52	0.01539
601.09	0.01626
601.65	0.01456
602.21	0.01684
602.78	0.01463
603.34	0.01611
603.91	0.01643
604.47	0.0158
605.03	0.0168
605.6	0.01626
606.16	0.01669
606.72	0.0169
607.29	0.01333
607.85	0.01835
608.41	0.01145
608.98	0.01641
609.54	0.01326
610.1	0.01533
610.66	0.01852
611.23	0.01754
611.79	0.01688
612.35	0.01622
612.91	0.01663
613.48	0.01373
614.04	0.01746
614.6	0.0179
615.16	0.01888
615.73	0.02041
616.29	0.02193
616.85	0.02042
617.41	0.01733
617.97	0.01884
618.54	0.01878
619.1	0.01948
619.66	0.01976
620.22	0.02008
620.78	0.01971
621.34	0.02044
621.91	0.0212
622.47	0.02154
623.03	0.0222
623.59	0.02248
624.15	0.02406
624.71	0.02514
625.27	0.02382
625.83	0.0225
626.39	0.02599
626.96	0.02948
627.52	0.02951
628.08	0.03219
628.64	0.03389
629.2	0.03389
629.76	0.03583
630.32	0.03693
630.88	0.04041
631.44	0.04238
632	0.04396
632.56	0.05058
633.12	0.04986
633.68	0.05386
634.24	0.07815
634.8	0.18074
635.36	0.78352
635.92	0.89175
636.48	1
637.04	0.97064
637.6	0.76194
638.16	0.66572
638.72	0.47455
639.28	0.45386
639.84	0.18223
640.4	0.09624
640.96	0.07144
641.51	0.06191
642.07	0.05403
642.63	0.0459
643.19	0.04404
643.75	0.04441
644.31	0.03838
644.87	0.03959
645.43	0.03298
645.99	0.03272
646.54	0.03078
647.1	0.0265
647.66	0.02701
648.22	0.02578
648.78	0.02616
649.34	0.02239
649.89	0.02369
650.45	0.02836
651.01	0.01965
651.57	0.02627
652.13	0.0195
652.68	0.01873
653.24	0.02048
653.8	0.01816
654.36	0.01835
654.91	0.01995
655.47	0.01686
656.03	0.01705
656.59	0.01716
657.14	0.01584
657.7	0.01716
658.26	0.01603
658.82	0.01682
659.37	0.01912
659.93	0.01458
660.49	0.0152
661.04	0.01507
661.6	0.01497
662.16	0.01533
662.71	0.01569
663.27	0.01341
663.83	0.01477
664.38	0.01254
664.94	0.01499
665.5	0.01301
666.05	0.01307
666.61	0.0148
667.16	0.01045
667.72	0.01286
668.28	0.01605
668.83	0.00698
669.39	0.01397
669.94	0.01369
670.5	0.01345
671.05	0.0133
671.61	0.01375
672.17	0.0135
672.72	0.0143
673.28	0.01277
673.83	0.01571
674.39	0.01226
674.94	0.01282
675.5	0.01282
676.05	0.01322
676.61	0.01298
677.16	0.01311
677.72	0.01326
678.27	0.01311
678.83	0.01456
679.38	0.01015
679.94	0.01392
680.49	0.01186
681.05	0.0126
681.6	0.01335
682.15	0.01386
682.71	0.01228
683.26	0.01371
683.82	0.00779
684.37	0.01071
684.93	0.00835
685.48	0.01216
686.03	0.01599
686.59	0.01541
687.14	0.01158
687.69	0.01384
688.25	0.0126
688.8	0.01258
689.36	0.01273
689.91	0.01035
690.46	0.01265
691.02	0.01126
691.57	0.01205
692.12	0.01175
692.67	0.01256
693.23	0.01194
693.78	0.01222
694.33	0.00798
694.89	0.01345
695.44	0.01439
695.99	0.01303
696.54	0.01165
697.1	0.01279
697.65	0.01188
698.2	0.01281
698.75	0.01292
699.31	0.01305
699.86	0.01149
700.41	0.01292
700.96	0.00966
701.52	0.01143
702.07	0.01009
702.62	0.00884
703.17	0.01379
703.72	0.00958
704.28	0.0133
704.83	0.01203
705.38	0.01181
705.93	0.01252
706.48	0.0125
707.03	0.01109
707.58	0.01288
708.14	0.01122
708.69	0.01279
709.24	0.01286
709.79	0.01292
710.34	0.01279
710.89	0.01282
711.44	0.01269
711.99	0.01277
712.54	0.01284
713.09	0.01307
713.65	0.01331
714.2	0.01128
714.75	0.01335
715.3	0.01086
715.85	0.0135
716.4	0.01222
716.95	0.01341
717.5	0.01192
718.05	0.01273
718.6	0.01281
719.15	0.01039
719.7	0.02276
720.25	0.0092
720.8	0.01043
721.35	0.0126
721.9	0.0105
722.45	0.01358
723	0.01203
723.55	0.01209
724.1	0.01228
724.65	0.01037
725.19	0.01288
725.74	0.01326
726.29	0.01286
726.84	0.01311
727.39	0.01243
727.94	0.01243
728.49	0.00754
729.04	0.01071
729.59	0
730.14	0.01265
730.68	0.01145
731.23	0.01179
731.78	0.01409
732.33	0.01331
732.88	0.01126
733.43	0.01309
733.97	0.01245
734.52	0.01222
735.07	0.01201
735.62	0.01382
736.17	0.01137
736.72	0.01307
737.26	0.01186
737.81	0.01066
738.36	0.01094
738.91	0.01375
739.45	0.01269
740	0.01241
740.55	0.01416
741.1	0.01243
741.64	0.01418
742.19	0.01243
742.74	0.01437
743.29	0.01228
743.83	0.01333
744.38	0.01279
744.93	0.0133
745.47	0.0113
746.02	0.01269
746.57	0.01211
747.11	0.01279
747.66	0.01092
748.21	0.01571
748.75	0.01307
749.3	0.01264
749.85	0.01409
750.39	0.01228
750.94	0.01299
751.49	0.01256
752.03	0.01277
752.58	0.01269
753.12	0.01088
753.67	0.00907
754.22	0.01256
754.76	0.01607
755.31	0.01552
755.85	0.01132
756.4	0.01375
756.95	0.01256
757.49	0.01156
758.04	0.01311
758.58	0.01139
759.13	0.0122
759.67	0.01209
760.22	0.01188
760.76	0.01194
761.31	0.01198
761.85	0.01203
762.4	0.01188
762.94	0.01339
763.49	0.01066
764.03	0.00958
764.58	0.01194
765.12	0.01152
765.67	0.01426
766.21	0.01358
766.76	0.01186
767.3	0.01218
767.84	0.01224
768.39	0.01169
768.93	0.01245
769.48	0.0126
770.02	0.0109
770.57	0.01109
771.11	0.00941
771.65	0.00975
772.2	0.01058
772.74	0.01337
773.28	0.01184
773.83	0.01264
774.37	0.01303
774.92	0.01301
775.46	0.01303
776	0.01341
776.55	0.01281
777.09	0.01314
777.63	0.01298
778.18	0.01213
778.72	0.01535
779.26	0.01207
779.8	0.01182
780.35	0.00939
780.89	0.00492
781.43	0.01022
781.98	0.00881
782.52	0.01271
783.06	0.01194
783.6	0.01286
784.15	0.01145
784.69	0.01313
785.23	0.01175
785.77	0.01179
786.32	0.01179
786.86	0.01181
787.4	0.01328
787.94	0.01479
788.48	0.01186
789.03	0.01026
789.57	0.01179
790.11	0.00858
790.65	0.01279
791.19	0.01224
791.73	0.01184
792.28	0.01147
792.82	0.01213
793.36	0.01118
793.9	0.0125
794.44	0.01313
794.98	0.01109
795.52	0.01328
796.07	0.01126
796.61	0.01631
797.15	0.01066
797.69	0.01918
798.23	0.01105
798.77	0.01277
799.31	0.01005
799.85	0.01113
800.39	0.01075

## Sheet: Fig. 4g
400	0.000404899	0	2.43418e-05
405	0	1.45896e-06	5.73541e-05
410	0.000303674	5.607e-06	0.000130609
415	0	1.90171e-05	0.000319761
420	0.00182	4.39903e-05	0.000567758
425	0.00354	0.000145677	0.00146
430	0.00698	0.00048288	0.00376
435	0.01316	0.0015	0.00913
440	0.02197	0.00405	0.01923
445	0.04251	0.01057	0.03928
450	0.06316	0.02029	0.0596
455	0.05638	0.02121	0.05031
460	0.03958	0.01826	0.03647
465	0.03391	0.0175	0.03164
470	0.02976	0.01453	0.02627
475	0.0246	0.01298	0.02574
480	0.02642	0.01388	0.03155
485	0.03523	0.01676	0.04243
490	0.04424	0.02067	0.05392
495	0.06124	0.02838	0.06977
500	0.08088	0.04037	0.08696
505	0.09232	0.05094	0.09174
510	0.10092	0.06131	0.09027
515	0.10244	0.07296	0.088
520	0.09991	0.08047	0.08199
525	0.09657	0.08865	0.08116
530	0.09485	0.09303	0.08257
535	0.09647	0.09842	0.08979
540	0.10031	0.10556	0.1011
545	0.10254	0.11149	0.11112
550	0.10892	0.11674	0.11851
555	0.10932	0.11818	0.1197
560	0.10882	0.11317	0.11286
565	0.10861	0.10563	0.10369
570	0.10963	0.10278	0.10119
575	0.11165	0.10242	0.1047
580	0.12177	0.12066	0.1304
585	0.15872	0.16535	0.18462
590	0.22867	0.24549	0.27322
595	0.3723	0.36232	0.39336
600	0.562	0.50427	0.53045
605	0.75514	0.68092	0.69551
610	0.90323	0.81924	0.81843
615	0.98198	0.94729	0.93527
620	1	0.99464	0.98241
625	0.98158	1	1
630	0.94645	0.96528	0.98593
635	0.8346	0.78955	0.82532
640	0.80656	0.81316	0.86324
645	0.73064	0.71	0.7529
650	0.67011	0.61416	0.63762
655	0.6116	0.51713	0.5176
660	0.52293	0.50583	0.48614
665	0.44701	0.41989	0.39131
670	0.37777	0.34461	0.31823
675	0.31896	0.29238	0.27513
680	0.26086	0.22467	0.22124
685	0.21996	0.17529	0.18386
690	0.18808	0.1502	0.16858
695	0.15417	0.12513	0.14919
700	0.13574	0.10386	0.1297
705	0.1161	0.09094	0.11712
710	0.10102	0.075	0.09829
715	0.08503	0.04708	0.0621
720	0.07187	0.04397	0.05781
725	0.05871	0.03377	0.04381
730	0.04909	0.01952	0.02467
735	0.0413	0.01597	0.01935
740	0.03401	0.01113	0.01268
745	0.02956	0.00661	0.00691
750	0.02662	0.00477	0.00446
755	0.02136	0.00292	0.00238
760	0.01812	0.00159	0.0011
765	0.01518	0.00105	0.000607535
770	0.01387	0.000700219	0.000326916
775	0.01134	0.000338488	0.000124909
780	0.01022	0.000172411	4.87282e-05
785	0.00871	0.000136515	2.84688e-05
790	0.00729	4.78915e-05	6.59877e-06
795	0.00668	2.14998e-05	1.48174e-06
800	0.00567	1.15027e-05	0

## Sheet: Fig. 4h
400	19	405	22	1150	6	2000	16	500	75	400	8500	550	210	450	2000	1500	512	760	7000	450	5600	350	440	420	233	400	100	1040	5000	1500	100	719	1000	1460	200
800	19	845	22	1470	6	9000	16	630	75	700	8500	750	210	800	2000	1600	512	860	7000	780	5600	750	440	720	233	2000	100	1550	5000	1525	100	861	1000	1610	200
600	19	5
625	22	3
1310	6	20
5500	16	90
565	75	10
550	8500	3.2
650	210	2
625	2000	6
1550	512	4
810	7000	1.2
615	5600	80
550	440	30
570	233	10
1200	100	13
1295	5000	5.5
1512.5	100	0.75
790	1000	0.145
1535	200	1
