# Supplementary material for: Miniaturized spectrometer with intrinsic long-term image memory
Source: Nat Commun. 2024 Jan 23;15:676. doi: 10.1038/s41467-024-44884-1 (PMC10805890; doi:10.1038/s41467-024-44884-1)
Supplement: Supplementary file 3 — Source Data [file 41467_2024_44884_MOESM3_ESM.zip › WuGang_SourceData_Fig5.xlsx]

## Sheet: Sheet1
400	0.01171	0.01531	0	0.00281
405	0.01131	0.01674	1.45896e-06	0.00548
410	0.01161	0.01919	5.607e-06	0.0103
415	0.01131	0.02583	1.90171e-05	0.0199
420	0.01311	0.03594	4.39903e-05	0.04161
425	0.01481	0.05431	0.000145677	0.09228
430	0.01821	0.09587	0.00048288	0.19888
435	0.02432	0.18346	0.0015	0.38342
440	0.03303	0.34507	0.00405	0.63075
445	0.05334	0.67106	0.01057	0.86866
450	0.07376	1	0.02029	1
455	0.06705	0.88096	0.02121	0.97413
460	0.05044	0.61562	0.01826	0.82623
465	0.04484	0.53813	0.0175	0.64172
470	0.04073	0.43573	0.01453	0.49021
475	0.03563	0.35273	0.01298	0.39493
480	0.03743	0.34885	0.01388	0.34716
485	0.04614	0.37335	0.01676	0.33281
490	0.05504	0.40613	0.02067	0.3467
495	0.07186	0.46411	0.02838	0.38959
500	0.09127	0.51087	0.04037	0.45494
505	0.10258	0.53589	0.05094	0.52007
510	0.11109	0.54722	0.06131	0.55546
515	0.11259	0.53803	0.07296	0.54703
520	0.11009	0.51302	0.08047	0.50726
525	0.10679	0.48076	0.08865	0.46097
530	0.10508	0.44084	0.09303	0.42204
535	0.10669	0.40286	0.09842	0.38601
540	0.11049	0.366	0.10556	0.34239
545	0.11269	0.32149	0.11149	0.28993
550	0.119	0.28208	0.11674	0.23871
555	0.1194	0.24706	0.11818	0.1997
560	0.1189	0.21879	0.11317	0.17527
565	0.11869	0.19132	0.10563	0.16008
570	0.1197	0.17264	0.10278	0.14842
575	0.1217	0.16396	0.10242	0.1391
580	0.13171	0.15661	0.12066	0.1342
585	0.16823	0.16049	0.16535	0.13484
590	0.23739	0.15967	0.24549	0.13849
595	0.3794	0.15916	0.36232	0.14052
600	0.56695	0.15641	0.50427	0.13812
605	0.75791	0.1511	0.68092	0.13242
610	0.90432	0.14538	0.81924	0.12639
615	0.98219	0.14048	0.94729	0.12148
620	1	0.13292	0.99464	0.11671
625	0.98179	0.12374	1	0.11024
630	0.94706	0.11649	0.96528	0.10101
635	0.83647	0.1025	0.78955	0.08906
640	0.80875	0.09811	0.81316	0.0756
645	0.73369	0.09005	0.71	0.06274
650	0.67384	0.08576	0.61416	0.05227
655	0.61599	0.08055	0.51713	0.04415
660	0.52832	0.0734	0.50583	0.03677
665	0.45326	0.06697	0.41989	0.02883
670	0.38481	0.05738	0.34461	0.02053
675	0.32666	0.05033	0.29238	0.01307
680	0.26922	0.044	0.22467	0.00741
685	0.22878	0.03481	0.17529	0.00373
690	0.19726	0.03298	0.1502	0.00165
695	0.16373	0.03093	0.12513	0.000634205
700	0.14552	0.02481	0.10386	0.000208215
705	0.1261	0.02369	0.09094	5.75355e-05
710	0.11119	0.02103	0.075	1.32236e-05
715	0.09538	0.02236	0.04708	2.50599e-06
720	0.08237	0.01879	0.04397	3.892e-07
725	0.06936	0.01756	0.03377	4.93287e-08
730	0.05985	0.01674	0.01952	5.08744e-09
735	0.05214	0.01889	0.01597	4.26081e-10
740	0.04494	0.01674	0.01113	2.89369e-11
745	0.04053	0.0145	0.00661	1.59196e-12
750	0.03763	0.01797	0.00477	7.08925e-14
755	0.03243	0.01899	0.00292	2.55395e-15
760	0.02922	0.02042	0.00159	7.44015e-17
765	0.02632	0.02215	0.00105	1.75213e-18
770	0.02502	0.02154	0.000700219	3.3347e-20
775	0.02252	0.02052	0.000338488	5.12823e-22
780	0.02142	0.01889	0.000172411	6.37134e-24
785	0.01992	0.01562	0.000136515	6.39431e-26
790	0.01851	0.01715	4.78915e-05	5.18322e-28
795	0.01791	0.01633	2.14998e-05	3.37566e-30
800	0.01691	0.01776	1.15027e-05	0
