# Supplementary material for: Miniaturized spectrometer with intrinsic long-term image memory
Source: Nat Commun. 2024 Jan 23;15:676. doi: 10.1038/s41467-024-44884-1 (PMC10805890; doi:10.1038/s41467-024-44884-1)
Supplement: Supplementary file 3 — Source Data [file 41467_2024_44884_MOESM3_ESM.zip › WuGang_SourceData_Fig6.xlsx]

## Sheet: Fig. 6a
0	0.00473
0.00832	0.0047
0.0146	0.00467
0.02093	0.00467
0.02727	0.0046
0.03407	0.00472
0.04047	0.00462
0.04679	0.00467
0.05327	0.00466
0.05957	0.00465
0.0659	0.00467
0.07265	0.00464
0.07929	0.00466
0.08562	0.00469
0.09192	0.00468
0.09832	0.00467
0.10464	0.00473
0.11092	0.00466
0.11724	0.00469
0.12357	0.00464
0.12989	0.00465
0.13632	0.00462
0.14279	0.00463
0.14911	0.00468
0.15559	0.00466
0.16193	0.00462
0.16839	0.00467
0.17483	0.00469
0.18116	0.00465
0.18751	0.00465
0.19419	0.00465
0.20039	0.00464
0.20705	0.00468
0.2134	0.00464
0.21973	0.00467
0.22606	0.00467
0.2324	0.0047
0.23875	0.0047
0.2451	0.00463
0.25153	0.00467
0.25766	0.00464
0.26405	0.00467
0.27038	0.00471
0.27685	0.00466
0.28322	0.00467
0.28967	0.00464
0.29612	0.00472
0.30257	0.00466
0.3089	0.00469
0.31523	0.00469
0.3217	0.00469
0.32815	0.00468
0.33459	0.00467
0.34092	0.00466
0.34724	0.00463
0.35354	0.00464
0.35997	0.00465
0.36639	0.00463
0.37287	0.00465
0.37921	0.00467
0.38554	0.00462
0.39187	0.00463
0.39817	0.00465
0.40451	0.00467
0.41084	0.0046
0.41717	0.00463
0.42351	0.00462
0.42959	0.0046
0.43594	0.00465
0.44241	0.00464
0.44871	0.00466
0.45504	0.00464
0.46138	0.00463
0.46783	0.00465
0.47414	0.00462
0.48044	0.00463
0.48678	0.00466
0.49313	0.00462
0.49963	0.00466
0.50606	0.00464
0.51256	0.00463
0.5189	0.00464
0.52521	0.00468
0.53155	0.00468
0.53788	0.00465
0.54421	0.00465
0.55061	0.00464
0.55703	0.00462
0.56347	0.00462
0.56983	0.0046
0.57615	0.00463
0.58258	0.00467
0.58893	0.00464
0.59525	0.00461
0.60157	0.00466
0.60805	0.00465
0.61439	0.00468
0.62092	0.00465
0.6271	0.0047
0.6334	0.00467
0.6398	0.00461
0.64614	0.00462
0.65247	0.00462
0.65885	0.00464
0.6652	0.00463
0.67154	0.00464
0.67799	0.00462
0.68414	0.00462
0.69046	0.0046
0.69679	0.00462
0.70311	0.00461
0.70946	0.0046
0.71592	0.00459
0.72226	0.0046
0.72863	0.0046
0.73494	0.0046
0.74128	0.0046
0.74761	0.00463
0.75394	0.00462
0.76031	0.00463
0.76664	0.00465
0.77301	0.00458
0.77936	0.00468
0.78573	0.00458
0.79218	0.00462
0.79848	0.00463
0.8048	0.00463
0.81111	0.00467
0.81745	0.0046
0.82378	0.00471
0.83026	0.00459
0.8369	0.0047
0.84338	0.00474
0.84972	0.00461
0.85603	0.00464
0.86237	0.00463
0.86843	0.00471
0.87475	0.00465
0.88118	0.00463
0.88748	0.00467
0.89378	0.00461
0.90013	0.00462
0.90647	0.00455
0.9128	0.00461
0.91924	0.00462
0.92555	0.00456
0.93187	0.00462
0.93799	0.00463
0.94414	0.00458
0.95047	0.00456
0.9568	0.00458
0.96314	0.00464
0.96946	0.00463
0.97577	0.00465
0.98209	0.00469
0.98839	0.00469
0.99471	0.00461
1.00102	0.00461
1.00744	0.00464
1.01374	0.00463
1.02008	0.00465
1.02644	0.00469
1.03279	0.00467
1.03913	0.00457
1.04544	0.0047
1.05194	0.00467
1.05838	0.00464
1.06469	0.00462
1.07103	0.00459
1.07746	0.00454
1.08393	0.00457
1.09026	0.00461
1.09675	0.00456
1.10306	0.00461
1.10941	0.00464
1.11575	0.00464
1.12223	0.00463
1.12855	0.00462
1.13506	0.00464
1.1414	0.00463
1.14787	0.00462
1.1542	0.00462
1.16052	0.00459
1.16685	0.0047
1.17333	0.00468
1.17975	0.00468
1.1861	0.00465
1.19242	0.00471
1.19875	0.00464
1.20509	0.00463
1.21142	0.00465
1.21774	0.00454
1.22407	0.00459
1.2304	0.00458
1.23674	0.0045
1.24305	0.00459
1.24937	0.00465
1.25572	0.00468
1.26204	0.00462
1.26851	0.00465
1.27482	0.00467
1.28134	0.00466
1.28781	0.00464
1.29412	0.00466
1.30044	0.00464
1.30676	0.00464
1.31309	0.00462
1.31958	0.00464
1.32606	0.00458
1.33228	0.00463
1.33861	0.00462
1.34506	0.00461
1.35158	0.00461
1.35806	0.0046
1.36438	0.00464
1.37085	0.00461
1.37718	0.00461
1.3835	0.00465
1.38981	0.00462
1.39615	0.00464
1.40248	0.00464
1.4088	0.00458
1.41511	0.00463
1.42143	0.00459
1.42773	0.00466
1.43408	0.00463
1.44042	0.00463
1.44677	0.0046
1.45305	0.00464
1.45935	0.00471
1.46585	0.00454
1.47227	0.0046
1.47875	0.00468
1.48505	0.00462
1.49137	0.00467
1.49782	0.00468
1.50414	0.00465
1.5105	0.00461
1.51682	0.00461
1.52289	0.00465
1.5292	0.00458
1.53554	0.00462
1.54185	0.0046
1.54816	0.00463
1.55447	0.00463
1.56081	0.00462
1.56721	0.00462
1.57371	0.00472
1.58007	0.00468
1.58642	0.00465
1.59276	0.00463
1.59907	0.00458
1.60541	0.00459
1.61173	0.00461
1.61804	0.0046
1.62438	0.00461
1.63074	0.00464
1.63704	0.0046
1.64346	0.00463
1.64978	0.0046
1.65618	0.00465
1.66253	0.00464
1.66885	0.00464
1.6753	0.00463
1.68173	0.0046
1.68781	0.00461
1.69416	0.00461
1.70056	0.00462
1.70746	0.00461
1.7139	0.00466
1.72073	0.00467
1.72717	0.00462
1.73358	0.00463
1.74007	0.00461
1.74653	0.00461
1.75287	0.00465
1.75935	0.00462
1.76547	0.00461
1.77178	0.00466
1.77814	0.00467
1.7847	0.0047
1.79112	0.0046
1.79789	0.00471
1.80432	0.00465
1.81072	0.00465
1.81757	0.00463
1.8239	0.00461
1.83035	0.0046
1.83666	0.00462
1.84299	0.00462
1.84931	0.00464
1.85564	0.00459
1.86197	0.00458
1.86832	0.0046
1.87462	0.00461
1.88099	0.00463
1.88731	0.00459
1.89376	0.00461
1.90016	0.00465
1.90651	0.00459
1.91283	0.0046
1.91916	0.0046
1.92551	0.00466
1.93239	0.00467
1.93873	0.00462
1.94531	0.00463
1.95166	0.00466
1.95805	0.00465
1.96436	0.00462
1.97071	0.00465
1.97748	0.00473
1.9838	0.00462
1.99036	0.00472
1.9968	0.00457
2.00313	0.00456
2.00943	0.00459
2.01575	0.00459
2.02192	0.00458
2.02825	0.01029
2.0344	0.01086
2.04072	0.01111
2.04707	0.01131
2.0534	0.01142
2.05975	0.01143
2.06658	0.01161
2.07289	0.01165
2.07922	0.0117
2.08572	0.01182
2.09205	0.01189
2.09844	0.01194
2.10489	0.01203
2.11127	0.01208
2.11759	0.01211
2.1239	0.01215
2.13026	0.01219
2.13661	0.01229
2.14294	0.0123
2.14929	0.0122
2.15559	0.0124
2.16192	0.01248
2.16826	0.01259
2.17459	0.01255
2.18091	0.01249
2.18723	0.01263
2.19356	0.01263
2.19986	0.01273
2.20633	0.01271
2.21279	0.01275
2.21933	0.01278
2.22568	0.01283
2.23204	0.01277
2.23838	0.01292
2.24473	0.01295
2.2512	0.01299
2.25755	0.01299
2.26416	0.01305
2.27058	0.01312
2.27701	0.01314
2.28346	0.01318
2.28993	0.01314
2.2963	0.01315
2.30267	0.01325
2.309	0.0133
2.3153	0.01339
2.32167	0.01336
2.32797	0.01338
2.33432	0.01337
2.34063	0.01345
2.34697	0.01348
2.35328	0.01335
2.35963	0.01341
2.36612	0.01339
2.37252	0.01363
2.37869	0.01356
2.385	0.01364
2.39132	0.01366
2.3975	0.01373
2.40384	0.01366
2.41019	0.01365
2.41652	0.01384
2.42284	0.01382
2.42916	0.01385
2.43564	0.01392
2.44197	0.01392
2.44841	0.01402
2.45471	0.01395
2.46101	0.01395
2.46742	0.014
2.47377	0.01398
2.48063	0.01405
2.48698	0.01409
2.49334	0.01413
2.49969	0.01412
2.50604	0.01414
2.51251	0.01418
2.51888	0.01416
2.52521	0.01416
2.53156	0.0142
2.53791	0.01425
2.54428	0.01428
2.5506	0.01421
2.55666	0.01434
2.563	0.01434
2.56931	0.01437
2.57585	0.01442
2.58233	0.01441
2.58868	0.01446
2.59513	0.01449
2.60163	0.01447
2.60798	0.01438
2.61447	0.01448
2.62082	0.0145
2.62712	0.01451
2.63347	0.01459
2.63978	0.01456
2.64627	0.01459
2.65279	0.01462
2.65932	0.01468
2.66582	0.01464
2.67234	0.01472
2.67867	0.0147
2.68502	0.01472
2.69137	0.01476
2.69769	0.0147
2.704	0.01485
2.71034	0.0148
2.71676	0.01479
2.72311	0.01478
2.72942	0.01487
2.73589	0.01492
2.74222	0.01495
2.74866	0.01497
2.75497	0.01494
2.76156	0.01497
2.76804	0.01504
2.77449	0.01504
2.78098	0.015
2.78729	0.01506
2.79378	0.01504
2.80029	0.01502
2.80646	0.0151
2.81276	0.01508
2.81909	0.0151
2.82543	0.01512
2.83175	0.01512
2.8384	0.01514
2.84481	0.01515
2.8512	0.01516
2.85755	0.01522
2.86415	0.01522
2.8705	0.01526
2.87688	0.01527
2.88335	0.0153
2.88972	0.0153
2.89622	0.01534
2.90273	0.01536
2.90907	0.01534
2.91538	0.01531
2.92173	0.01532
2.92805	0.01535
2.93438	0.01542
2.94085	0.01539
2.94737	0.01542
2.95387	0.0154
2.96019	0.01538
2.96654	0.01538
2.97285	0.01538
2.97917	0.0154
2.98547	0.01547
2.99179	0.01552
2.9981	0.01546
3.00444	0.01548
3.01076	0.01553
3.01711	0.01551
3.02342	0.01543
3.02984	0.01548
3.03616	0.0156
3.04247	0.01562
3.04882	0.01563
3.05516	0.01566
3.06149	0.01561
3.06784	0.01562
3.07413	0.01578
3.08046	0.01564
3.08681	0.01576
3.09311	0.01572
3.09941	0.01571
3.10576	0.01575
3.11208	0.01573
3.11861	0.01587
3.12496	0.01581
3.13128	0.01588
3.13761	0.01585
3.14395	0.01581
3.15028	0.01592
3.15661	0.01587
3.16295	0.01588
3.16928	0.01586
3.17561	0.01592
3.18202	0.01585
3.18832	0.01589
3.19485	0.01591
3.20122	0.01596
3.20775	0.01594
3.21427	0.01595
3.22068	0.01599
3.22708	0.01595
3.23352	0.01599
3.23994	0.01593
3.24644	0.01599
3.2529	0.01599
3.25935	0.01597
3.26579	0.01609
3.27225	0.0161
3.27855	0.01609
3.28499	0.01606
3.29157	0.01608
3.29804	0.01613
3.30446	0.01617
3.31076	0.01601
3.31717	0.01611
3.32352	0.01609
3.32987	0.01611
3.33616	0.01609
3.34247	0.01612
3.34881	0.01618
3.35523	0.01618
3.36156	0.0162
3.36789	0.01616
3.37428	0.01622
3.38059	0.0162
3.38693	0.01624
3.39323	0.01623
3.39954	0.01618
3.40588	0.01619
3.41223	0.01622
3.41855	0.01621
3.42496	0.01619
3.4313	0.0162
3.43763	0.0163
3.44405	0.01616
3.45036	0.01625
3.45723	0.01632
3.46358	0.01628
3.47008	0.01621
3.47653	0.01628
3.48288	0.01618
3.4892	0.01623
3.49555	0.01634
3.50188	0.01633
3.50817	0.01636
3.51457	0.0164
3.5211	0.01639
3.52745	0.01634
3.53394	0.01639
3.54024	0.01632
3.54672	0.01635
3.55302	0.01638
3.55957	0.01635
3.56594	0.01637
3.57227	0.01647
3.57864	0.0164
3.58521	0.01649
3.59137	0.01645
3.59777	0.0165
3.60407	0.0164
3.61042	0.01653
3.61677	0.01649
3.62319	0.01644
3.62964	0.01654
3.63597	0.01653
3.64231	0.01657
3.64861	0.01647
3.65489	0.01645
3.66136	0.01647
3.66768	0.01643
3.67398	0.01649
3.68031	0.01651
3.68664	0.01647
3.69299	0.01664
3.69914	0.01662
3.70546	0.01661
3.71176	0.01662
3.71808	0.01674
3.72443	0.01664
3.73078	0.01658
3.73708	0.01664
3.74341	0.01667
3.74976	0.0167
3.7561	0.01673
3.76248	0.01678
3.7689	0.01673
3.77533	0.01675
3.78165	0.01675
3.7885	0.01667
3.79482	0.01677
3.80117	0.01673
3.80755	0.01672
3.81387	0.01674
3.8202	0.0167
3.82662	0.01675
3.83295	0.01676
3.83929	0.01682
3.84577	0.01682
3.85209	0.0168
3.85842	0.01676
3.86475	0.01678
3.87109	0.01684
3.87739	0.01682
3.88377	0.01681
3.89026	0.01679
3.89671	0.01691
3.90312	0.01684
3.90946	0.01691
3.91577	0.01683
3.92234	0.01687
3.92867	0.01688
3.93501	0.01691
3.94133	0.01692
3.94768	0.01692
3.95399	0.01693
3.96018	0.01691
3.96651	0.01684
3.97259	0.01695
3.97889	0.0169
3.98521	0.01695
3.99156	0.01691
3.9979	0.01699
4.0042	0.017
4.01051	0.01689
4.01661	0.01691
4.02295	0.01703
4.02926	0.01299
4.0356	0.01243
4.0419	0.01218
4.04828	0.0121
4.05482	0.012
4.06115	0.01187
4.06748	0.0118
4.07377	0.01172
4.08025	0.01162
4.08672	0.01155
4.0932	0.01151
4.09955	0.01142
4.1059	0.01138
4.11225	0.01133
4.11874	0.01129
4.12509	0.01126
4.13162	0.01121
4.13797	0.01118
4.14444	0.01119
4.15092	0.01113
4.15754	0.01106
4.16387	0.01107
4.17019	0.01103
4.17651	0.01099
4.18281	0.01097
4.18914	0.01093
4.19546	0.01091
4.20181	0.01088
4.20814	0.01082
4.21446	0.01084
4.22079	0.0108
4.22713	0.01082
4.23344	0.01073
4.23976	0.01069
4.24593	0.0107
4.25231	0.01068
4.25866	0.01066
4.26508	0.01062
4.27156	0.01055
4.27788	0.01059
4.2842	0.01055
4.29053	0.01055
4.29683	0.01055
4.30333	0.01051
4.3098	0.01049
4.3163	0.01048
4.32281	0.01044
4.32915	0.01044
4.33548	0.0104
4.34183	0.01038
4.34815	0.01039
4.35447	0.01033
4.36095	0.01037
4.36742	0.01033
4.37373	0.01033
4.38007	0.01031
4.38638	0.01032
4.39272	0.01029
4.39903	0.01028
4.40535	0.01026
4.41184	0.01024
4.41819	0.01027
4.42452	0.0102
4.431	0.01018
4.43732	0.0102
4.44365	0.01018
4.45002	0.01017
4.45647	0.01015
4.46279	0.01011
4.46907	0.0101
4.47522	0.01013
4.48157	0.01014
4.48806	0.0101
4.49439	0.01009
4.50087	0.01006
4.50736	0.01005
4.51386	0.01004
4.52019	0.01
4.52651	0.00997
4.53296	0.01
4.53928	0.01002
4.54561	0.00998
4.55194	0.00997
4.55828	0.00996
4.56459	0.00993
4.57093	0.0099
4.57726	0.00988
4.58356	0.00984
4.5899	0.00987
4.59621	0.00988
4.60253	0.00988
4.60886	0.00985
4.61516	0.00986
4.62151	0.00983
4.62785	0.00988
4.63425	0.00982
4.64057	0.00982
4.64693	0.00983
4.65325	0.00982
4.6596	0.00979
4.66592	0.00978
4.67225	0.00977
4.67862	0.00977
4.68497	0.00972
4.69134	0.00974
4.69767	0.0097
4.70399	0.00965
4.7103	0.00969
4.71664	0.00968
4.72295	0.00966
4.72929	0.00964
4.73562	0.00965
4.74177	0.00966
4.7481	0.00961
4.75446	0.00973
4.76077	0.00959
4.76712	0.00958
4.77346	0.00956
4.77964	0.00955
4.78596	0.0096
4.79229	0.00954
4.79862	0.00954
4.80507	0.00957
4.81159	0.00958
4.81776	0.0096
4.82408	0.0096
4.83041	0.00963
4.83671	0.0096
4.84301	0.00953
4.84946	0.00956
4.85579	0.0095
4.86213	0.00955
4.86845	0.00949
4.8748	0.00947
4.88113	0.00947
4.8875	0.00944
4.89381	0.00942
4.90013	0.00944
4.90645	0.00941
4.9128	0.00947
4.91913	0.00942
4.92567	0.00943
4.93197	0.00943
4.93828	0.00943
4.94478	0.00942
4.95108	0.00935
4.95755	0.00935
4.9637	0.00933
4.97025	0.0093
4.97657	0.00931
4.98292	0.00932
4.98907	0.00923
4.99554	0.0093
5.00185	0.0093
5.00817	0.00932
5.01434	0.00929
5.02069	0.00917
5.027	0.0092
5.03334	0.00928
5.03985	0.00927
5.04671	0.00923
5.05302	0.00923
5.05934	0.00927
5.06566	0.00924
5.07199	0.00927
5.07834	0.00923
5.08464	0.00922
5.09096	0.00923
5.09729	0.0092
5.10361	0.00918
5.10993	0.00913
5.11623	0.0092
5.12256	0.00918
5.12891	0.00918
5.13523	0.00914
5.14139	0.00912
5.14773	0.00911
5.15408	0.00911
5.1604	0.0091
5.16675	0.0091
5.17311	0.00915
5.17956	0.00914
5.18611	0.00911
5.19243	0.00908
5.19876	0.00906
5.20511	0.00905
5.21143	0.00908
5.21777	0.00904
5.22412	0.00904
5.23045	0.00903
5.23678	0.00903
5.24312	0.00904
5.24945	0.00895
5.25577	0.009
5.2623	0.00901
5.26863	0.00894
5.27495	0.00894
5.28114	0.00892
5.28745	0.00893
5.29379	0.00894
5.30012	0.00898
5.3067	0.00897
5.31304	0.00898
5.31935	0.00898
5.32567	0.00898
5.33199	0.00894
5.33834	0.00892
5.34467	0.00884
5.35102	0.00891
5.35736	0.00886
5.36366	0.00883
5.36999	0.00888
5.37632	0.00887
5.38264	0.00887
5.38896	0.00882
5.39529	0.00886
5.40163	0.0089
5.40796	0.00883
5.41446	0.00882
5.42079	0.00888
5.42733	0.00882
5.43364	0.00883
5.43996	0.00883
5.44649	0.0088
5.45301	0.0088
5.45936	0.00878
5.46568	0.00878
5.472	0.00881
5.47831	0.00876
5.48463	0.0088
5.49095	0.00878
5.49726	0.00871
5.50358	0.00874
5.50988	0.00874
5.51602	0.00875
5.52232	0.0087
5.52847	0.00873
5.53497	0.00873
5.54132	0.00871
5.54763	0.00872
5.5541	0.00868
5.56047	0.00869
5.56679	0.00868
5.5731	0.00865
5.57945	0.00868
5.58579	0.00865
5.59232	0.00865
5.59864	0.00865
5.60484	0.00868
5.61155	0.0087
5.61789	0.00862
5.62424	0.00866
5.63056	0.00864
5.63711	0.00864
5.64342	0.00865
5.64977	0.00852
5.65612	0.00861
5.66267	0.0086
5.66901	0.00862
5.67534	0.00858
5.68166	0.00861
5.68801	0.0086
5.69438	0.00862
5.70069	0.00859
5.70721	0.00859
5.71354	0.00857
5.71988	0.00855
5.72639	0.00855
5.73273	0.00854
5.73908	0.00854
5.7454	0.00854
5.75171	0.0085
5.7582	0.00849
5.76453	0.0085
5.77085	0.00852
5.77748	0.00851
5.7838	0.00848
5.79011	0.00851
5.79645	0.00845
5.80277	0.00844
5.80912	0.00845
5.81545	0.00847
5.8218	0.00846
5.82813	0.00843
5.83428	0.00842
5.84058	0.00843
5.84692	0.00842
5.8539	0.00844
5.86025	0.0084
5.8666	0.00841
5.87294	0.00841
5.87927	0.00842
5.88564	0.00842
5.89195	0.00833
5.89827	0.00837
5.90459	0.00833
5.91094	0.00835
5.91726	0.00839
5.92344	0.00833
5.92976	0.00839
5.93611	0.00836
5.94257	0.00829
5.94892	0.00834
5.95524	0.0083
5.96201	0.00832
5.96901	0.0083
5.97536	0.00829
5.98169	0.00834
5.98801	0.00838
5.99433	0.00833
6.00068	0.00831
6.00698	0.00832
6.01334	0.00834
6.01984	0.00827
6.02636	0.00832
6.03268	0.00252
6.03901	0.00321
6.04536	0.00353
6.05171	0.00367
6.05806	0.00379
6.06501	0.00386
6.0716	0.00393
6.07793	0.00394
6.08425	0.00398
6.09057	0.00407
6.09688	0.00414
6.1032	0.00416
6.1095	0.00416
6.11582	0.00422
6.12215	0.00423
6.12847	0.00423
6.1348	0.00426
6.14118	0.00423
6.14753	0.00424
6.15405	0.00428
6.16039	0.00424
6.1667	0.00436
6.17302	0.00427
6.17934	0.00439
6.18587	0.00438
6.1922	0.00443
6.19854	0.00443
6.20489	0.00442
6.21121	0.00444
6.21754	0.00447
6.22389	0.00447
6.23007	0.00451
6.23641	0.00449
6.24292	0.00448
6.24949	0.00454
6.25584	0.00454
6.26217	0.00451
6.26866	0.00456
6.27499	0.00454
6.28154	0.00456
6.28788	0.00457
6.29441	0.00457
6.30091	0.00458
6.30724	0.0046
6.31381	0.0046
6.32016	0.00461
6.32666	0.00457
6.33298	0.0046
6.33931	0.00459
6.34561	0.00461
6.35211	0.00462
6.35871	0.00462
6.3653	0.00461
6.37165	0.0046
6.37796	0.00465
6.3843	0.00459
6.39063	0.00459
6.39695	0.00462
6.4033	0.00462
6.40967	0.00462
6.4158	0.00462
6.42213	0.00463
6.42863	0.00458
6.43478	0.00465
6.44112	0.00464
6.44769	0.00461
6.454	0.00467
6.46032	0.00465
6.46662	0.00465
6.47295	0.00464
6.47929	0.0046
6.48564	0.00463
6.49195	0.00465
6.49857	0.00463
6.50492	0.00464
6.51124	0.00458
6.51756	0.00464
6.52389	0.00467
6.53024	0.00467
6.53682	0.00468
6.54337	0.00465
6.54946	0.0047
6.55601	0.00468
6.56258	0.00468
6.56891	0.00467
6.57541	0.00462
6.58198	0.00465
6.58831	0.00462
6.59463	0.00465
6.60096	0.00464
6.60731	0.00466
6.61379	0.00465
6.62036	0.0046
6.62673	0.00466
6.63335	0.00469
6.63968	0.0047
6.646	0.00463
6.65233	0.00466
6.65866	0.00466
6.66498	0.00463
6.6713	0.00464
6.67763	0.00463
6.68393	0.00461
6.69027	0.0046
6.6966	0.0046
6.70297	0.00465
6.7093	0.00465
6.71562	0.00466
6.72193	0.00465
6.72847	0.00469
6.73504	0.00465
6.74157	0.00466
6.74792	0.00465
6.75424	0.00463
6.76059	0.00461
6.7669	0.00462
6.77322	0.00468
6.77955	0.0046
6.78589	0.00464
6.79202	0.00461
6.79837	0.00462
6.80471	0.00463
6.81106	0.0046
6.81737	0.00462
6.82367	0.00461
6.83001	0.0046
6.83636	0.00465
6.84269	0.00461
6.84899	0.00462
6.85541	0.00461
6.86173	0.00465
6.86808	0.00463
6.87438	0.00467
6.88074	0.00462
6.88704	0.00459
6.89338	0.0046
6.89969	0.00458
6.90583	0.00461
6.9124	0.00464
6.91873	0.00468
6.92506	0.00464
6.9314	0.00465
6.93775	0.00461
6.94408	0.00465
6.95045	0.00463
6.95678	0.0046
6.96311	0.00459
6.96943	0.00458
6.97577	0.00457
6.98208	0.00455
6.98842	0.00455
6.99497	0.00458
7.00128	0.00461
7.00762	0.00456
7.01395	0.00453
7.02028	0.00456
7.02662	0.00458
7.03325	0.00459
7.03962	0.00457
7.04622	0.00463
7.05254	0.00456
7.05887	0.00454
7.06519	0.00455
7.07149	0.00458
7.0778	0.00453
7.08414	0.00455
7.09046	0.00449
7.09679	0.00454
7.10312	0.00454
7.10944	0.00452
7.11561	0.00457
7.12222	0.00453
7.12884	0.00458
7.13541	0.00457
7.14204	0.00454
7.14838	0.00454
7.15471	0.0045
7.16108	0.00456
7.16738	0.00455
7.17371	0.00464
7.18004	0.00454
7.18636	0.00451
7.19269	0.0045
7.19928	0.00455
7.20586	0.00454
7.21215	0.00452
7.21871	0.00452
7.22503	0.00451
7.23168	0.00447
7.23801	0.00451
7.24435	0.0045
7.25065	0.00455
7.2568	0.00453
7.26312	0.00454
7.26942	0.00454
7.27575	0.00452
7.2821	0.00445
7.28842	0.00452
7.29478	0.0045
7.30113	0.00455
7.30745	0.00454
7.31378	0.00454
7.32014	0.00448
7.32649	0.00449
7.33309	0.00452
7.33944	0.00454
7.34602	0.00452
7.35237	0.00451
7.3589	0.00454
7.36524	0.00447
7.37157	0.00448
7.37789	0.0045
7.38421	0.00452
7.39054	0.00449
7.39687	0.00446
7.40324	0.00444
7.40956	0.00446
7.41591	0.00447
7.42224	0.00446
7.42857	0.00445
7.43489	0.00448
7.44123	0.00445
7.44756	0.00446
7.45389	0.0045
7.46029	0.00451
7.46663	0.00449
7.47294	0.00448
7.47924	0.00453
7.48558	0.00451
7.49191	0.0045
7.49823	0.0045
7.50456	0.00449
7.51118	0.00454
7.51771	0.00449
7.52403	0.00449
7.53035	0.0045
7.53691	0.00447
7.54323	0.00449
7.54957	0.00448
7.55588	0.0045
7.5622	0.00446
7.56853	0.00449
7.57545	0.00447
7.58198	0.00442
7.58852	0.0045
7.59515	0.00446
7.60148	0.0045
7.60782	0.00448
7.61415	0.00446
7.6207	0.00446
7.62707	0.00445
7.6334	0.00448
7.63995	0.00443
7.64627	0.00446
7.65259	0.00443
7.65907	0.00441
7.66514	0.00442
7.67146	0.00445
7.67804	0.00445
7.68436	0.00442
7.69089	0.00442
7.69722	0.00442
7.70354	0.00441
7.70991	0.00442
7.71624	0.00443
7.72256	0.00443
7.72889	0.00442
7.73523	0.00443
7.74156	0.00447
7.74786	0.00439
7.75418	0.00442
7.76053	0.00436
7.76708	0.00445
7.77339	0.00451
7.77996	0.00451
7.78628	0.00444
7.79263	0.00445
7.799	0.00438
7.80556	0.00442
7.81218	0.00442
7.81881	0.00439
7.8249	0.00439
7.83123	0.00437
7.8374	0.00437
7.84373	0.00441
7.85007	0.00442
7.85637	0.00438
7.8627	0.00438
7.86902	0.00439
7.87533	0.00446
7.88188	0.00444
7.8884	0.0044
7.89493	0.00449
7.90152	0.00444
7.90784	0.00444
7.91415	0.00443
7.92069	0.0044
7.92704	0.00441
7.93335	0.00439
7.9397	0.00435
7.94602	0.00437
7.95234	0.00439
7.95867	0.00441
7.96529	0.0044
7.97186	0.00437
7.97817	0.00435
7.98451	0.00433
7.99094	0.00431
7.99729	0.00436
8.00386	0.00431
8.01021	0.00431
8.01674	0.00434
8.02308	0.00433
8.02943	0.00436
8.03573	0.00436
8.04208	0.00566
8.04838	0.0051
8.05469	0.005
8.06101	0.00501
8.06756	0.005
8.07386	0.00491
8.08041	0.00494
8.08695	0.00495
8.0933	0.00497
8.09965	0.00499
8.10596	0.01115
8.11226	0.01152
8.1186	0.0117
8.12491	0.01181
8.13122	0.01187
8.13752	0.01196
8.14363	0.01204
8.15018	0.01187
8.15653	0.01211
8.16287	0.01205
8.1692	0.0123
8.17582	0.01218
8.18213	0.01223
8.18867	0.01226
8.19507	0.01234
8.2017	0.01242
8.20807	0.01246
8.21439	0.01233
8.2207	0.0125
8.22702	0.01249
8.23337	0.0126
8.23967	0.0126
8.246	0.01268
8.25232	0.01283
8.25867	0.01283
8.26501	0.0128
8.27136	0.01282
8.27794	0.01282
8.28427	0.01306
8.29061	0.01278
8.29699	0.01335
8.30332	0.01305
8.30964	0.01343
8.31598	0.01312
8.32238	0.01308
8.32869	0.01303
8.33503	0.01327
8.34136	0.01317
8.34768	0.01323
8.35399	0.01322
8.36033	0.01327
8.36665	0.01329
8.37298	0.01326
8.37956	0.01334
8.3862	0.01341
8.39255	0.01342
8.39886	0.01349
8.4054	0.01348
8.41196	0.01357
8.41861	0.01356
8.42527	0.01361
8.43187	0.0136
8.43832	0.01362
8.4449	0.0137
8.45127	0.01373
8.45758	0.01375
8.4639	0.0138
8.47022	0.01381
8.47653	0.01381
8.48287	0.01382
8.48944	0.01391
8.49579	0.01389
8.50222	0.01392
8.50887	0.01392
8.51544	0.01396
8.52197	0.01401
8.52855	0.01404
8.53487	0.01402
8.54146	0.01403
8.54807	0.01408
8.55449	0.01411
8.56112	0.01411
8.56744	0.01416
8.57379	0.01419
8.58017	0.01423
8.58651	0.0142
8.59284	0.01433
8.59919	0.01419
8.60584	0.01425
8.61243	0.01439
8.61908	0.01436
8.62541	0.01443
8.63174	0.01445
8.63806	0.01442
8.64438	0.0144
8.65074	0.01446
8.65705	0.01449
8.66338	0.01445
8.66973	0.01445
8.67635	0.01448
8.6827	0.01454
8.68903	0.01458
8.69536	0.01455
8.70191	0.01461
8.70843	0.01464
8.71477	0.01459
8.72115	0.01467
8.72745	0.01467
8.73378	0.01468
8.74012	0.0147
8.74643	0.01479
8.75275	0.01476
8.75912	0.01474
8.76545	0.01485
8.77177	0.01485
8.77809	0.0149
8.78442	0.01485
8.79074	0.01489
8.79705	0.0149
8.80337	0.01494
8.80972	0.01488
8.81602	0.01486
8.82235	0.0149
8.82867	0.01497
8.83524	0.01494
8.84159	0.01499
8.84791	0.01494
8.85447	0.01505
8.86107	0.01502
8.86741	0.01501
8.87397	0.01497
8.88027	0.01498
8.88659	0.01506
8.89328	0.01512
8.89996	0.01508
8.90664	0.01513
8.91319	0.01512
8.91983	0.01507
8.92643	0.01507
8.93278	0.01516
8.93923	0.01519
8.94556	0.0152
8.9519	0.01521
8.95821	0.01527
8.96453	0.01526
8.97085	0.01526
8.97716	0.01532
8.9835	0.01532
8.98981	0.01531
8.99615	0.01536
9.0025	0.01533
9.00918	0.01525
9.0155	0.01537
9.02183	0.01539
9.02815	0.01543
9.0345	0.01531
9.04092	0.01532
9.04748	0.01546
9.05383	0.01535
9.0604	0.01541
9.06675	0.01548
9.07309	0.01553
9.07942	0.0155
9.08605	0.01553
9.09237	0.01553
9.09872	0.01553
9.10484	0.01552
9.11117	0.01556
9.11757	0.01558
9.12426	0.01552
9.13061	0.01557
9.13696	0.01553
9.14326	0.01565
9.14959	0.01557
9.15591	0.01565
9.16222	0.01566
9.16854	0.01568
9.17484	0.01568
9.18121	0.0156
9.18751	0.01565
9.19359	0.01561
9.20018	0.01566
9.20666	0.01573
9.21299	0.01569
9.21938	0.0157
9.22571	0.01567
9.23204	0.01567
9.23838	0.01567
9.24473	0.0158
9.25105	0.01585
9.2572	0.01579
9.26353	0.01578
9.26983	0.01577
9.27645	0.0158
9.28303	0.01583
9.28936	0.01585
9.29568	0.01584
9.302	0.0159
9.30833	0.01587
9.31465	0.01588
9.32097	0.01582
9.32728	0.01593
9.33362	0.01588
9.33995	0.01598
9.34628	0.01587
9.35247	0.01592
9.35909	0.01585
9.36542	0.01591
9.37172	0.01593
9.37805	0.01594
9.38437	0.01599
9.39072	0.01608
9.39735	0.01602
9.40392	0.01608
9.41022	0.01604
9.41654	0.01607
9.42287	0.01613
9.42921	0.01607
9.43552	0.01608
9.44184	0.01612
9.44816	0.01606
9.45446	0.01611
9.46077	0.01608
9.46709	0.01611
9.47366	0.01611
9.48006	0.01611
9.48639	0.01621
9.49271	0.01616
9.49904	0.0162
9.50539	0.01622
9.51171	0.01622
9.51803	0.01619
9.52436	0.01613
9.53073	0.01619
9.53703	0.0162
9.54333	0.01626
9.54966	0.01617
9.55595	0.0162
9.56226	0.01625
9.56861	0.0162
9.57495	0.01625
9.58131	0.01622
9.58765	0.01625
9.59425	0.01628
9.60067	0.01636
9.60727	0.01634
9.61358	0.01632
9.62025	0.01631
9.62638	0.01632
9.63272	0.0163
9.63905	0.01628
9.64537	0.01631
9.65169	0.01623
9.65834	0.01632
9.66492	0.01628
9.67124	0.01631
9.67757	0.01633
9.68427	0.01633
9.69089	0.01631
9.69744	0.01637
9.70377	0.01639
9.71009	0.01629
9.71641	0.01642
9.72274	0.01637
9.72907	0.01637
9.73542	0.01642
9.74176	0.01652
9.74807	0.01641
9.75439	0.01642
9.76096	0.01647
9.76728	0.01645
9.77359	0.0165
9.78029	0.01654
9.78661	0.01652
9.79293	0.01647
9.79926	0.01647
9.80558	0.01652
9.81191	0.01658
9.81824	0.01656
9.82458	0.01656
9.83093	0.01656
9.83728	0.01654
9.84363	0.01652
9.84995	0.01654
9.85626	0.01656
9.8626	0.01661
9.86918	0.01657
9.87546	0.01662
9.88227	0.01658
9.88887	0.01657
9.8952	0.01665
9.90185	0.01661
9.90843	0.01663
9.91512	0.0166
9.9218	0.01658
9.9284	0.01661
9.93468	0.01659
9.9411	0.01661
9.9477	0.01661
9.95404	0.01657
9.96064	0.01661
9.96695	0.01663
9.97327	0.01662
9.97959	0.01668
9.98592	0.0167
9.99224	0.01662
9.99857	0.01671
10.0049	0.01669
10.0112	0.01668
10.0176	0.01671
10.0239	0.01668
10.0305	0.01671
10.0368	0.01675
10.0431	0.01678
10.0494	0.01257
10.0558	0.0123
10.0621	0.01211
10.0684	0.01195
10.0747	0.01185
10.081	0.01177
10.0873	0.01166
10.0936	0.01169
10.1	0.01155
10.1066	0.01151
10.113	0.01144
10.1196	0.01142
10.1259	0.0113
10.1323	0.01124
10.1386	0.01123
10.1449	0.01118
10.1512	0.01115
10.1576	0.01114
10.1639	0.01108
10.1702	0.01105
10.1769	0.01104
10.1832	0.011
10.1895	0.01094
10.1958	0.01095
10.2021	0.01092
10.2085	0.01088
10.2148	0.01079
10.2212	0.01077
10.2275	0.01077
10.2338	0.01075
10.2401	0.01078
10.2468	0.01071
10.253	0.01069
10.2597	0.01064
10.2662	0.01062
10.2725	0.01061
10.2789	0.01058
10.2855	0.01059
10.2922	0.01055
10.2988	0.01051
10.3054	0.01052
10.312	0.01047
10.3183	0.01049
10.3247	0.01047
10.331	0.0105
10.3373	0.01045
10.3437	0.01039
10.3503	0.0104
10.3567	0.01034
10.3628	0.01037
10.3691	0.01039
10.3755	0.01033
10.3818	0.01033
10.3884	0.01031
10.3948	0.01031
10.4011	0.0103
10.4074	0.01025
10.4138	0.01029
10.4199	0.01019
10.4265	0.01023
10.4328	0.01025
10.4392	0.01017
10.4458	0.01017
10.4521	0.01008
10.4584	0.01018
10.4647	0.01013
10.4711	0.01013
10.4774	0.01008
10.4837	0.01008
10.4901	0.01008
10.4968	0.01003
10.5031	0.01012
10.5094	0.01002
10.5158	0.00998
10.5221	0.00993
10.5284	0.00998
10.5348	0.00996
10.5411	0.00995
10.5474	0.00997
10.5538	0.00998
10.5601	0.01002
10.5667	0.00993
10.5731	0.00991
10.5794	0.00991
10.586	0.00988
10.5926	0.00989
10.5989	0.00988
10.6053	0.00985
10.6119	0.00989
10.6184	0.00985
10.6248	0.00984
10.6313	0.00985
10.6378	0.00985
10.6442	0.00976
10.6508	0.00981
10.6574	0.0098
10.6637	0.00974
10.6701	0.00974
10.6764	0.0097
10.6827	0.00972
10.689	0.00971
10.6957	0.00968
10.702	0.00968
10.7083	0.00967
10.7147	0.00963
10.721	0.00969
10.7273	0.00966
10.734	0.00966
10.7404	0.00966
10.7468	0.00964
10.7532	0.00969
10.7596	0.00961
10.7659	0.00958
10.7725	0.00961
10.7791	0.00959
10.7857	0.0096
10.792	0.00957
10.7984	0.00959
10.8047	0.0096
10.8113	0.00953
10.8175	0.00956
10.8239	0.00954
10.8305	0.00955
10.8369	0.00955
10.8434	0.00951
10.8501	0.00948
10.8565	0.00948
10.8628	0.00949
10.8691	0.00943
10.8755	0.00946
10.8818	0.00946
10.8881	0.00942
10.8944	0.00942
10.9007	0.00942
10.9073	0.0094
10.9139	0.00937
10.9203	0.00938
10.9266	0.00935
10.9333	0.00928
10.9396	0.00932
10.9462	0.00936
10.9526	0.00935
10.9589	0.00937
10.9652	0.00938
10.9715	0.00935
10.9779	0.00932
10.9843	0.00931
10.9906	0.00932
10.9972	0.00934
11.0038	0.00929
11.0102	0.00931
11.0165	0.00932
11.0229	0.00934
11.0292	0.00934
11.0355	0.00931
11.0418	0.00927
11.0481	0.00923
11.0545	0.00922
11.0608	0.00921
11.0671	0.00921
11.0732	0.00921
11.0795	0.0092
11.0859	0.00913
11.0922	0.00921
11.0986	0.00919
11.105	0.00917
11.1113	0.00917
11.1177	0.00915
11.124	0.00912
11.1304	0.00912
11.1366	0.00912
11.143	0.00912
11.1495	0.00912
11.1559	0.00913
11.1624	0.0091
11.1687	0.00912
11.1749	0.00907
11.1812	0.00908
11.1875	0.00909
11.1938	0.00907
11.2002	0.00908
11.2068	0.00903
11.2131	0.00902
11.2197	0.00904
11.2261	0.00907
11.2324	0.00906
11.239	0.00903
11.2456	0.00905
11.2519	0.00903
11.2583	0.00897
11.2646	0.00901
11.2712	0.00899
11.2775	0.00899
11.2838	0.00893
11.2902	0.00901
11.2965	0.00897
11.3028	0.00893
11.3094	0.00892
11.3157	0.00892
11.3224	0.0089
11.329	0.00892
11.3353	0.00886
11.3419	0.00894
11.3485	0.00891
11.3551	0.0089
11.3618	0.00888
11.3684	0.0089
11.3751	0.00887
11.3817	0.00887
11.3882	0.00887
11.3949	0.00881
11.4015	0.00881
11.4078	0.0088
11.4144	0.00884
11.4208	0.00882
11.4274	0.0088
11.434	0.00882
11.4403	0.0088
11.4466	0.00879
11.4529	0.00872
11.4593	0.00877
11.4656	0.00879
11.4719	0.00876
11.4784	0.00873
11.4848	0.00873
11.4911	0.00876
11.4974	0.00874
11.5038	0.0087
11.5101	0.00872
11.5164	0.00873
11.5227	0.00868
11.5291	0.00866
11.5354	0.00867
11.5417	0.00873
11.548	0.00867
11.5541	0.00865
11.5604	0.00867
11.5671	0.00864
11.5738	0.00869
11.5802	0.00864
11.5869	0.00865
11.5932	0.00863
11.5993	0.00864
11.6057	0.00863
11.612	0.00863
11.6183	0.00865
11.625	0.0086
11.6316	0.00859
11.6384	0.00864
11.6449	0.00856
11.6515	0.00852
11.6578	0.00857
11.6645	0.00855
11.6708	0.00863
11.6771	0.00854
11.6835	0.00853
11.6898	0.00852
11.6962	0.00852
11.7026	0.00852
11.7089	0.00854
11.7152	0.00854
11.722	0.00852
11.7283	0.00853
11.7346	0.0085
11.7409	0.00851
11.7473	0.00855
11.7536	0.00851
11.7599	0.00842
11.7663	0.0085
11.7726	0.00852
11.7789	0.00853
11.7852	0.00851
11.7919	0.0085
11.7985	0.00845
11.8052	0.00847
11.8118	0.00844
11.8182	0.00845
11.8245	0.00845
11.8309	0.00842
11.8372	0.00843
11.8435	0.00847
11.8499	0.0085
11.8562	0.0085
11.8625	0.00852
11.8687	0.00838
11.875	0.00841
11.8813	0.00843
11.8876	0.00842
11.8939	0.00841
11.9002	0.00841
11.907	0.00839
11.9133	0.00842
11.9196	0.00841
11.926	0.0084
11.9323	0.00837
11.9384	0.00837
11.9447	0.00839
11.9511	0.00839
11.9574	0.00836
11.9638	0.00829
11.9702	0.00828
11.9763	0.00834
11.9827	0.00832
11.9891	0.00832
11.9954	0.00832
12.0015	0.00832
12.0078	0.0083
12.0141	0.00829
12.0205	0.00832
12.0269	0.0083
12.0333	0.00832
12.0396	0.00827
12.046	0.00825
12.0525	0.00313
12.0588	0.00406
12.0651	0.0042
12.0714	0.00442
12.0778	0.00461
12.0841	0.00458
12.0904	0.00467
12.0967	0.0046
12.103	0.00461
12.1094	0.00472
12.1155	0.00474
12.1218	0.00474
12.1279	0.00477
12.1342	0.00479
12.1406	0.00483
12.1469	0.00486
12.1534	0.00489
12.1597	0.00489
12.1661	0.00494
12.1724	0.00493
12.1788	0.00499
12.1849	0.00501
12.1912	0.00502
12.1975	0.00507
12.2039	0.00507
12.2102	0.00504
12.2165	0.00504
12.2228	0.00504
12.2292	0.0051
12.2355	0.00506
12.2419	0.00507
12.2482	0.00503
12.2543	0.00505
12.2606	0.00509
12.2669	0.00497
12.2733	0.00508
12.2796	0.00509
12.286	0.00496
12.2924	0.00511
12.2987	0.00511
12.305	0.0051
12.3113	0.00509
12.3174	0.00515
12.3237	0.00517
12.33	0.00511
12.3364	0.00515
12.3428	0.00514
12.3491	0.00515
12.3555	0.00515
12.3618	0.00517
12.3682	0.00515
12.3745	0.00512
12.3809	0.00521
12.387	0.00528
12.3933	0.00514
12.3996	0.00504
12.406	0.00511
12.4124	0.0051
12.4187	0.00517
12.4251	0.00513
12.4315	0.00513
12.4378	0.00511
12.4441	0.00514
12.4504	0.00515
12.4567	0.00513
12.4631	0.00514
12.4694	0.00516
12.4758	0.0051
12.4823	0.00523
12.4886	0.00521
12.4949	0.00524
12.5013	0.00527
12.5076	0.00521
12.514	0.0052
12.5204	0.00523
12.5268	0.00523
12.5331	0.00521
12.5395	0.00522
12.5458	0.00526
12.5522	0.00525
12.5585	0.00523
12.5648	0.00523
12.5712	0.00524
12.5776	0.00522
12.5839	0.0052
12.5903	0.00523
12.5966	0.00522
12.6029	0.00527
12.6092	0.00527
12.6156	0.00523
12.6219	0.00523
12.6282	0.00525
12.6346	0.0053
12.6409	0.00531
12.6472	0.0053
12.6536	0.00533
12.6599	0.00528
12.6663	0.0053
12.6727	0.00528
12.679	0.00523
12.6853	0.00525
12.6915	0.00525
12.6982	0.00522
12.7045	0.00527
12.7108	0.00527
12.7172	0.00528
12.7235	0.00527
12.7299	0.00529
12.7362	0.00529
12.7425	0.00528
12.7489	0.00524
[truncated: 3,954 more rows]

## Sheet: Fig. 6b
0	0.08342
0.00482	0.08394
0.00883	0.08406
0.01347	0.08427
0.018	0.08433
0.0221	0.08437
0.02658	0.08447
0.0311	0.08436
0.03515	0.08445
0.0398	0.0845
0.04424	0.08452
0.04872	0.08448
0.05275	0.08455
0.05725	0.08455
0.0617	0.08456
0.06575	0.08449
0.07029	0.08464
0.07475	0.08461
0.07935	0.08454
0.08395	0.08454
0.08856	0.08454
0.09317	0.08455
0.09737	0.08461
0.10199	0.08468
0.10664	0.08469
0.11119	0.08464
0.11582	0.0847
0.12026	0.08471
0.12494	0.08469
0.12959	0.08476
0.13421	0.08473
0.13906	0.08469
0.14351	0.08475
0.14801	0.08467
0.15204	0.08473
0.15671	0.08479
0.16079	0.08474
0.16538	0.08479
0.16988	0.08479
0.17391	0.08478
0.17803	0.08482
0.18268	0.08477
0.18673	0.08486
0.19126	0.08478
0.19531	0.08469
0.19994	0.08479
0.20406	0.08468
0.2087	0.0848
0.21276	0.0848
0.21726	0.08481
0.22195	0.08472
0.22658	0.08467
0.2312	0.08475
0.23523	0.08475
0.23975	0.08482
0.24425	0.08474
0.24833	0.08479
0.25283	0.08475
0.25746	0.08472
0.26213	0.08481
0.26638	0.0848
0.27103	0.08476
0.2756	0.08475
0.28005	0.08477
0.28415	0.08472
0.28885	0.08481
0.29353	0.08477
0.29817	0.08479
0.30265	0.08469
0.3071	0.08482
0.31162	0.08482
0.3162	0.08473
0.3208	0.08483
0.32552	0.08474
0.33035	0.08482
0.33499	0.08483
0.33945	0.08486
0.34394	0.08488
0.34839	0.08486
0.35242	0.08486
0.35692	0.08483
0.36144	0.08489
0.36577	0.08479
0.37055	0.08487
0.37515	0.08487
0.37976	0.08484
0.38426	0.08481
0.38886	0.08484
0.39347	0.08489
0.39812	0.08485
0.40221	0.08487
0.40684	0.08485
0.41097	0.08487
0.41562	0.08481
0.42009	0.08482
0.42459	0.08481
0.42862	0.08479
0.43312	0.08479
0.43766	0.0848
0.44211	0.08472
0.44663	0.08483
0.45119	0.08472
0.45578	0.08475
0.46049	0.08476
0.46514	0.08471
0.46988	0.08471
0.47448	0.08479
0.47903	0.08475
0.48306	0.08477
0.48759	0.08471
0.49163	0.08477
0.49568	0.08483
0.50016	0.08476
0.50418	0.08472
0.5088	0.0848
0.51328	0.08476
0.51775	0.08481
0.5222	0.0848
0.52628	0.0848
0.5311	0.08483
0.53575	0.0848
0.54021	0.0847
0.54466	0.08484
0.54913	0.08483
0.55327	0.08482
0.55792	0.08473
0.5624	0.08483
0.56687	0.08477
0.57152	0.0848
0.57598	0.08479
0.58002	0.08476
0.58452	0.08482
0.58857	0.08467
0.59308	0.08482
0.59757	0.08465
0.60187	0.08479
0.60657	0.0847
0.61102	0.08476
0.6155	0.08473
0.6196	0.08476
0.6243	0.08473
0.62847	0.08464
0.63319	0.08474
0.63797	0.0847
0.64269	0.08476
0.64725	0.08479
0.65199	0.08474
0.6566	0.08473
0.66112	0.08467
0.66515	0.08475
0.66979	0.08471
0.67426	0.0847
0.67874	0.08472
0.68342	0.08472
0.68816	0.08472
0.69297	0.08464
0.69756	0.08476
0.70211	0.08469
0.70614	0.08473
0.71071	0.08468
0.71482	0.08475
0.71951	0.08472
0.72492	0.08461
0.72926	0.08476
0.73396	0.08466
0.73873	0.08465
0.74331	0.08473
0.74801	0.08476
0.75276	0.08473
0.75733	0.08474
0.76196	0.08474
0.76641	0.08473
0.77044	0.08477
0.77506	0.08463
0.77919	0.08473
0.78383	0.08475
0.78848	0.08472
0.79326	0.08476
0.79776	0.08472
0.80225	0.0847
0.80696	0.0847
0.81165	0.08462
0.81618	0.08466
0.82078	0.08477
0.82523	0.08465
0.82955	0.08471
0.83415	0.08459
0.83863	0.08462
0.84326	0.0847
0.84795	0.0847
0.85255	0.08468
0.8573	0.08452
0.86192	0.08473
0.86642	0.08464
0.8705	0.0847
0.87507	0.08461
0.8791	0.08467
0.88353	0.08466
0.88815	0.08463
0.89263	0.08467
0.89713	0.08459
0.9016	0.08457
0.90614	0.08467
0.91059	0.08465
0.9151	0.08463
0.91915	0.08469
0.92379	0.08469
0.92834	0.08466
0.93245	0.08464
0.9371	0.08456
0.94165	0.08463
0.9463	0.08455
0.95114	0.08462
0.95562	0.08461
0.96024	0.08464
0.96472	0.08466
0.96886	0.08465
0.97341	0.08467
0.97794	0.08461
0.98206	0.08464
0.98684	0.08459
0.99132	0.08455
0.99542	0.08464
1	0.09465
1.00415	0.09456
1.00887	0.09453
1.01352	0.09464
1.01752	0.09465
1.02208	0.0946
1.02677	0.09456
1.03132	0.0946
1.03605	0.09451
1.04052	0.09449
1.04457	0.09451
1.04904	0.0945
1.05364	0.09433
1.05817	0.09445
1.06285	0.0944
1.06744	0.09446
1.07192	0.0944
1.0766	0.0944
1.08144	0.09426
1.08595	0.09436
1.09039	0.09436
1.09444	0.09432
1.09896	0.09437
1.10349	0.09432
1.10809	0.09438
1.11277	0.09433
1.11736	0.09432
1.12189	0.09424
1.12594	0.09418
1.13057	0.09428
1.13519	0.09428
1.13964	0.09422
1.14374	0.09429
1.14837	0.09421
1.15241	0.09409
1.15724	0.09422
1.16128	0.09426
1.16589	0.0942
1.16993	0.09411
1.17441	0.09423
1.17874	0.09419
1.18329	0.09415
1.18794	0.09419
1.19199	0.09409
1.19656	0.09415
1.20144	0.09412
1.20603	0.09411
1.21063	0.09415
1.2153	0.09416
1.21988	0.09409
1.22438	0.09415
1.22883	0.09412
1.2329	0.0941
1.2375	0.09418
1.242	0.09404
1.24605	0.09408
1.2505	0.09411
1.25506	0.0941
1.25968	0.09409
1.26432	0.09401
1.26878	0.09401
1.2728	0.09408
1.2773	0.09404
1.28133	0.09401
1.28595	0.09407
1.29058	0.09405
1.29517	0.09408
1.29978	0.09402
1.30425	0.09404
1.30855	0.094
1.31318	0.09395
1.31785	0.09408
1.32247	0.09403
1.32649	0.09399
1.33094	0.09407
1.33557	0.09404
1.34025	0.094
1.3449	0.09404
1.34965	0.0939
1.35442	0.0939
1.35897	0.094
1.36309	0.09401
1.3679	0.09392
1.37277	0.094
1.37732	0.09396
1.38189	0.094
1.38637	0.094
1.39052	0.09394
1.39502	0.09403
1.39952	0.09396
1.40372	0.09393
1.40874	0.09398
1.41331	0.09395
1.41821	0.09388
1.42276	0.09396
1.42741	0.09394
1.43199	0.09395
1.43667	0.09394
1.44116	0.09398
1.44579	0.09397
1.45043	0.09394
1.45491	0.09396
1.45898	0.09384
1.46346	0.09391
1.46796	0.09392
1.47248	0.09395
1.47714	0.09393
1.48166	0.09391
1.48624	0.09387
1.49069	0.0939
1.49486	0.09389
1.49948	0.09385
1.50353	0.0939
1.5082	0.09382
1.51293	0.09386
1.51751	0.09383
1.52208	0.09377
1.52675	0.09372
1.53131	0.09375
1.53593	0.09386
1.53998	0.09384
1.54458	0.09383
1.54911	0.09387
1.55368	0.09383
1.5584	0.09381
1.56312	0.09385
1.5678	0.09385
1.57227	0.09381
1.57637	0.09384
1.58087	0.09385
1.58497	0.09382
1.58945	0.09387
1.594	0.09381
1.59852	0.09389
1.60322	0.0938
1.60805	0.09386
1.61264	0.09386
1.61722	0.09375
1.62167	0.09385
1.62574	0.09385
1.63047	0.09378
1.63529	0.09381
1.63979	0.09387
1.64429	0.09384
1.6484	0.09378
1.653	0.09386
1.6574	0.09383
1.66205	0.0938
1.66667	0.09383
1.67121	0.09381
1.67591	0.09384
1.68074	0.09385
1.68551	0.09384
1.69024	0.09385
1.69484	0.09385
1.69944	0.09383
1.70344	0.09386
1.70796	0.09382
1.71239	0.09383
1.71691	0.09381
1.72092	0.09384
1.72576	0.0938
1.73031	0.09377
1.73494	0.09386
1.73943	0.09382
1.74346	0.09381
1.74808	0.09379
1.75253	0.09382
1.75713	0.09372
1.76168	0.09385
1.76639	0.09383
1.77111	0.09386
1.77568	0.09375
1.78023	0.09385
1.78493	0.09375
1.78958	0.09384
1.79425	0.09378
1.79881	0.09381
1.80343	0.09382
1.80755	0.09377
1.81228	0.09381
1.81688	0.09376
1.8215	0.09381
1.82601	0.09382
1.83065	0.09378
1.8353	0.09381
1.83993	0.09375
1.84405	0.09383
1.84857	0.09378
1.85353	0.09367
1.85822	0.09384
1.86298	0.09379
1.86757	0.09373
1.87227	0.09381
1.877	0.09376
1.88157	0.0938
1.88602	0.09377
1.89005	0.09378
1.89458	0.09376
1.89937	0.09376
1.9042	0.09375
1.90884	0.09373
1.91355	0.09375
1.91825	0.09376
1.92269	0.09367
1.92679	0.09365
1.93134	0.09376
1.93597	0.09374
1.94007	0.09366
1.94472	0.09374
1.94932	0.09381
1.95394	0.0938
1.95804	0.09366
1.96262	0.09374
1.96712	0.09367
1.97141	0.09368
1.97601	0.09373
1.98077	0.09373
1.98537	0.09373
1.98989	0.09371
1.99447	0.09377
1.99896	0.09363
2	0.08376
2.00617	0.08387
2.01028	0.084
2.01472	0.08409
2.01885	0.08417
2.02335	0.08413
2.02783	0.08423
2.03235	0.08421
2.03684	0.08426
2.04134	0.0843
2.04582	0.08435
2.05044	0.08433
2.05505	0.08427
2.05969	0.08432
2.06424	0.08438
2.0683	0.08441
2.07282	0.08446
2.07737	0.08447
2.08207	0.08444
2.08675	0.08439
2.09144	0.08446
2.09606	0.08439
2.10051	0.08449
2.10494	0.08447
2.10944	0.08446
2.11409	0.08449
2.11869	0.08445
2.12336	0.08442
2.12761	0.08449
2.13219	0.08453
2.13694	0.08454
2.14147	0.08456
2.14596	0.08445
2.15046	0.08461
2.15489	0.08457
2.15899	0.0845
2.16341	0.08456
2.16799	0.08458
2.17264	0.08448
2.17711	0.08458
2.18159	0.08459
2.18623	0.08458
2.19023	0.08452
2.19473	0.08461
2.19878	0.08458
2.20324	0.08462
2.20776	0.08455
2.21178	0.08463
2.21625	0.08462
2.22046	0.08458
2.22515	0.0846
2.22961	0.08462
2.23408	0.08454
2.23813	0.08464
2.2427	0.08462
2.24735	0.08462
2.25206	0.08467
2.25671	0.08459
2.26121	0.08461
2.26575	0.08456
2.26985	0.08453
2.27443	0.08462
2.27903	0.08452
2.28355	0.08461
2.28817	0.08461
2.29282	0.0845
2.29683	0.08454
2.30145	0.08462
2.30595	0.0846
2.31038	0.08463
2.31502	0.08462
2.31963	0.08458
2.32415	0.08461
2.32827	0.08457
2.33292	0.08463
2.3375	0.08463
2.34212	0.08463
2.34674	0.0846
2.35122	0.08468
2.35532	0.08462
2.35995	0.08464
2.36444	0.08464
2.36907	0.08456
2.37354	0.08459
2.37802	0.08454
2.38269	0.08459
2.38729	0.08466
2.39172	0.08464
2.39577	0.08464
2.40027	0.08461
2.40431	0.08464
2.40894	0.0845
2.41357	0.08463
2.41806	0.08463
2.42267	0.08462
2.42724	0.08459
2.43179	0.08457
2.43629	0.08463
2.44076	0.08458
2.44529	0.08456
2.44979	0.08462
2.45424	0.08458
2.45898	0.08464
2.46363	0.08452
2.46818	0.08464
2.47308	0.0846
2.47779	0.08458
2.48236	0.0845
2.48718	0.08456
2.49173	0.08463
2.49638	0.08464
2.501	0.08454
2.50546	0.0846
2.50996	0.08457
2.51406	0.0846
2.51856	0.08454
2.52305	0.08461
2.52743	0.0846
2.53198	0.0846
2.53656	0.08462
2.54128	0.08464
2.54595	0.08458
2.55028	0.08463
2.55472	0.0845
2.5589	0.08463
2.5636	0.08449
2.56837	0.08459
2.57293	0.08461
2.57775	0.08459
2.58232	0.08459
2.58637	0.0846
2.59098	0.08459
2.5956	0.08458
2.60007	0.08459
2.6047	0.0845
2.60918	0.08461
2.61332	0.0845
2.61795	0.08465
2.62245	0.08462
2.62654	0.08465
2.63124	0.08447
2.63587	0.0846
2.64052	0.08463
2.64517	0.08452
2.64965	0.08462
2.65409	0.08453
2.65832	0.08459
2.66284	0.08457
2.66749	0.08447
2.67217	0.08448
2.67746	0.08459
2.68214	0.08458
2.68669	0.08443
2.69117	0.08458
2.69527	0.08448
2.69974	0.08452
2.70417	0.08457
2.70831	0.08456
2.71322	0.08455
2.71779	0.08453
2.72186	0.08461
2.72634	0.08446
2.73083	0.08452
2.73543	0.0846
2.74016	0.08458
2.74484	0.08443
2.74954	0.08455
2.75421	0.08452
2.75869	0.08451
2.76274	0.08451
2.76729	0.08452
2.77199	0.08443
2.77663	0.08454
2.78129	0.08455
2.78588	0.08441
2.79001	0.08453
2.7947	0.08452
2.79933	0.08454
2.80338	0.08448
2.80796	0.08449
2.81253	0.08449
2.81721	0.08443
2.82193	0.08447
2.82651	0.0844
2.83113	0.08452
2.83558	0.08444
2.83966	0.08449
2.8443	0.08446
2.84882	0.08447
2.85342	0.08448
2.85813	0.08439
2.86278	0.08445
2.86728	0.08446
2.87175	0.08449
2.87638	0.08439
2.88112	0.08443
2.88565	0.0845
2.8903	0.0845
2.89492	0.08436
2.89937	0.08448
2.90385	0.08447
2.90792	0.08451
2.9124	0.08438
2.91689	0.08435
2.9215	0.0845
2.92599	0.08442
2.9306	0.08448
2.93509	0.08449
2.93917	0.0845
2.94367	0.08448
2.9477	0.08444
2.95222	0.08449
2.95645	0.08447
2.96107	0.08442
2.96556	0.08449
2.97001	0.08439
2.97444	0.08435
2.97909	0.08444
2.98366	0.08448
2.98839	0.08442
2.99299	0.08447
2.99764	0.08445
3	0.09447
3.0045	0.09435
3.00875	0.09442
3.01322	0.09437
3.01773	0.09438
3.02238	0.09434
3.02702	0.09428
3.03165	0.09434
3.03629	0.09432
3.04089	0.09426
3.0454	0.0943
3.04965	0.09425
3.0543	0.09426
3.0588	0.09425
3.06345	0.09423
3.06752	0.09416
3.07209	0.09422
3.07672	0.09414
3.0812	0.09416
3.08525	0.09416
3.08987	0.09412
3.09396	0.09414
3.09841	0.09416
3.10249	0.09412
3.10691	0.09415
3.11139	0.09415
3.11546	0.09406
3.12004	0.09397
3.12474	0.09408
3.12947	0.0941
3.13392	0.09402
3.13796	0.09409
3.14246	0.09406
3.14711	0.094
3.15174	0.09404
3.15623	0.09398
3.16071	0.094
3.16534	0.09403
3.16991	0.09403
3.17436	0.09385
3.17844	0.09389
3.18306	0.09404
3.18768	0.09389
3.19223	0.09399
3.19691	0.09387
3.20169	0.09399
3.20615	0.09391
3.21031	0.09392
3.21496	0.09395
3.21958	0.09394
3.22393	0.09389
3.22846	0.09389
3.23258	0.09391
3.2373	0.09384
3.24195	0.09389
3.2464	0.09378
3.2509	0.09389
3.25495	0.09391
3.25938	0.09384
3.26342	0.09375
3.26802	0.0937
3.27265	0.09384
3.27705	0.09384
3.28155	0.09384
3.28602	0.09382
3.29008	0.09381
3.29457	0.09378
3.29858	0.0938
3.30305	0.09382
3.3073	0.09383
3.31173	0.09381
3.31652	0.09379
3.32099	0.09376
3.32502	0.09378
3.32962	0.09375
3.3341	0.0938
3.3387	0.09378
3.34337	0.09379
3.34805	0.0937
3.35219	0.09377
3.3569	0.09378
3.36154	0.09373
3.3656	0.09371
3.37007	0.09379
3.37455	0.09363
3.37862	0.09374
3.38309	0.09373
3.38774	0.0936
3.39237	0.09373
3.39686	0.09367
3.40116	0.09372
3.40582	0.09367
3.41051	0.0937
3.41517	0.0936
3.41984	0.09372
3.42432	0.09367
3.42879	0.09375
3.43286	0.09365
3.43733	0.09368
3.44138	0.09373
3.44601	0.09371
3.45006	0.0937
3.45468	0.09372
3.45918	0.09363
3.46363	0.09358
3.46824	0.0937
3.47268	0.09374
3.47749	0.0936
3.48199	0.09372
3.48646	0.09369
3.49104	0.09369
3.49583	0.09365
3.5005	0.09372
3.5051	0.0937
3.50955	0.0936
3.5136	0.09355
3.5182	0.09361
3.52281	0.09364
3.52733	0.09364
3.53136	0.09365
3.53591	0.09369
3.54041	0.09364
3.54465	0.09362
3.54935	0.09364
3.55432	0.09364
3.55895	0.09361
3.56357	0.09361
3.56763	0.09363
3.57223	0.09365
3.57687	0.09365
3.58137	0.09363
3.58545	0.0936
3.59017	0.09361
3.59497	0.09359
3.59953	0.09358
3.60407	0.09356
3.60815	0.09344
3.61274	0.09347
3.61737	0.09356
3.62189	0.09353
3.62595	0.0936
3.6306	0.09355
3.63467	0.09353
3.63934	0.09359
3.64395	0.09354
3.64844	0.09356
3.65247	0.09362
3.65694	0.09356
3.66099	0.09346
3.66547	0.0936
3.67009	0.09354
3.67479	0.09359
3.67947	0.09356
3.68402	0.09358
3.68864	0.09356
3.69347	0.09356
3.69796	0.09348
3.70201	0.09359
3.70667	0.09341
3.71116	0.09359
3.71566	0.09344
3.72031	0.09353
3.72484	0.09351
3.72889	0.09358
3.73334	0.09354
3.73741	0.09345
3.74203	0.09346
3.74668	0.09354
3.75116	0.09355
3.75566	0.09354
3.76019	0.09358
3.76426	0.0934
3.76873	0.09353
3.77316	0.09353
3.77784	0.09344
3.78248	0.09356
3.787	0.09347
3.79173	0.09356
3.79635	0.0935
3.80096	0.09356
3.80501	0.09354
3.80966	0.09344
3.81415	0.09354
3.8187	0.09343
3.82325	0.09353
3.82775	0.0935
3.83223	0.09358
3.8367	0.09338
3.84118	0.09343
3.84583	0.09349
3.85047	0.09341
3.85493	0.09352
3.85897	0.09352
3.86343	0.09345
3.86793	0.0935
3.87255	0.09345
3.8768	0.09338
3.88127	0.09351
3.88588	0.09351
3.8905	0.09346
3.89513	0.09345
3.8998	0.0935
3.90437	0.09347
3.90889	0.09347
3.91295	0.09353
3.91755	0.0935
3.9216	0.0935
3.9261	0.0935
3.93059	0.09341
3.9347	0.09352
3.93937	0.09345
3.94412	0.0935
3.9486	0.09339
3.95309	0.09344
3.95775	0.09344
3.96266	0.09332
3.96741	0.09352
3.97191	0.09344
3.97597	0.09346
3.98056	0.09348
3.98524	0.09342
3.98996	0.09347
3.99417	0.09348
3.99876	0.09341
4	0.08382
4.00622	0.08407
4.01082	0.08415
4.01543	0.0842
4.01947	0.08419
4.02413	0.08433
4.02843	0.08433
4.03304	0.08437
4.03749	0.08447
4.04195	0.08442
4.04599	0.08446
4.05052	0.08447
4.0546	0.08434
4.05864	0.08448
4.06305	0.08445
4.0676	0.08449
4.07207	0.08449
4.07617	0.08454
4.08085	0.08454
4.08544	0.08453
4.08992	0.08451
4.09407	0.08449
4.09871	0.08455
4.10321	0.08446
4.10786	0.08454
4.11237	0.0846
4.11654	0.08451
4.12116	0.08448
4.12576	0.08446
4.13034	0.08461
4.13494	0.08463
4.13942	0.08459
4.14352	0.08466
4.14819	0.08458
4.15288	0.08465
4.15733	0.08455
4.16196	0.08468
4.16643	0.08463
4.17053	0.08471
4.17503	0.08469
4.17906	0.08469
4.18358	0.08463
4.18809	0.08469
4.19256	0.08466
4.19699	0.08463
4.20103	0.08461
4.20546	0.08474
4.21008	0.08474
4.21423	0.08457
4.21883	0.08469
4.2235	0.08472
4.22808	0.08471
4.2326	0.08458
4.2371	0.08471
4.2412	0.0847
4.24561	0.08466
4.25031	0.08473
4.25496	0.08463
4.25958	0.08461
4.26417	0.0847
4.26882	0.08475
4.27342	0.08466
4.27793	0.08468
4.28195	0.08474
4.28642	0.08461
4.29047	0.08469
4.29517	0.08467
4.29987	0.08471
4.30448	0.08467
4.30897	0.08468
4.31362	0.08465
4.31772	0.08462
4.32214	0.08472
4.32667	0.08469
4.33112	0.08471
4.33564	0.08471
4.34029	0.08477
4.34474	0.08471
4.34939	0.0847
4.354	0.08471
4.35804	0.08459
4.36254	0.08458
4.36712	0.08471
4.37174	0.0847
4.3762	0.08473
4.38032	0.08472
4.38496	0.08467
4.38909	0.08471
4.39367	0.08472
4.39844	0.08468
4.40322	0.08467
4.40789	0.08476
4.41239	0.08477
4.41709	0.08471
4.42129	0.08471
4.42584	0.08457
4.43084	0.08471
4.43546	0.08466
4.43951	0.08464
4.44396	0.08472
4.44846	0.08464
4.45294	0.0847
4.45741	0.08458
4.46168	0.08472
4.46619	0.08456
4.47086	0.08462
4.47548	0.08472
4.48004	0.08467
4.48453	0.08469
4.48904	0.08467
4.49311	0.08466
4.49775	0.08469
4.50238	0.08472
4.50683	0.08461
4.51095	0.08474
4.51558	0.08459
4.51966	0.08472
4.52433	0.08463
4.52901	0.08473
4.53348	0.08466
4.53813	0.08468
4.54258	0.08465
4.5471	0.0847
4.55118	0.08474
4.55581	0.08457
4.56045	0.08466
4.5651	0.08467
4.56917	0.08467
4.57362	0.08469
4.57828	0.0847
4.58287	0.08464
4.58735	0.08465
4.59148	0.08463
4.59607	0.08458
4.60067	0.08462
4.60525	0.08467
4.60993	0.08462
4.6144	0.08463
4.61854	0.08468
4.62319	0.08469
4.62787	0.08466
4.63245	0.08459
4.63709	0.08464
4.64115	0.08468
4.64577	0.08468
4.65022	0.08461
4.6547	0.08451
4.65924	0.08463
4.66375	0.08453
4.66844	0.08464
4.67306	0.08461
4.67761	0.08466
4.68164	0.08461
4.68609	0.08465
4.69062	0.08463
4.69512	0.08456
4.69961	0.08463
4.70416	0.08462
4.70876	0.08464
4.71324	0.0846
4.71782	0.08467
4.72247	0.08465
4.72699	0.08464
4.73106	0.08458
4.73554	0.08452
4.74006	0.08463
4.74471	0.08466
4.74938	0.0846
4.75401	0.08464
4.75849	0.08453
4.76258	0.0846
4.76709	0.08466
4.77161	0.08468
4.77611	0.08465
4.78084	0.08457
4.78553	0.08465
4.79015	0.08457
4.79485	0.08466
4.79968	0.08463
4.80425	0.08464
4.80876	0.08463
4.81283	0.08464
4.81741	0.08464
4.82198	0.0846
4.826	0.08465
4.83051	0.08461
4.83466	0.08464
4.83935	0.08458
4.84401	0.08461
4.8486	0.08459
4.85312	0.08464
4.85763	0.08447
4.86247	0.08455
4.86713	0.08455
4.87182	0.08458
4.87643	0.08462
4.88127	0.08462
4.88583	0.08458
4.89048	0.0845
4.89532	0.08462
4.89992	0.08446
4.90444	0.08458
4.90907	0.08457
4.91312	0.08456
4.91762	0.08456
4.9222	0.08448
4.92672	0.08458
4.93137	0.08446
4.93605	0.08459
4.94052	0.08459
4.94514	0.08456
4.9497	0.08453
4.95439	0.08453
4.95917	0.08458
4.96384	0.08445
4.96857	0.08458
4.97336	0.08445
4.97801	0.0846
4.98251	0.08456
4.98657	0.08455
4.99127	0.08462
4.99586	0.08454
5	0.09436
5.00463	0.09423
5.00893	0.09434
5.01372	0.09433
5.01832	0.09424
5.02283	0.09425
5.02733	0.09414
5.03142	0.09419
5.03592	0.09423
5.04064	0.09416
5.04485	0.09412
5.04947	0.09413
5.0541	0.09415
5.05819	0.09402
5.06265	0.09412
5.06709	0.09406
5.07159	0.09413
5.07627	0.09409
5.0806	0.09407
5.08544	0.09401
5.08992	0.09407
5.09452	0.09406
5.09896	0.09395
5.10306	0.09405
5.10761	0.09399
5.11162	0.09396
5.11607	0.09394
5.12019	0.09399
5.12466	0.09395
5.12964	0.09394
5.13416	0.09395
5.13824	0.09383
5.14272	0.09395
5.14686	0.09382
5.15151	0.09393
5.15601	0.09386
5.16008	0.09391
5.16463	0.09388
5.16924	0.09391
5.17381	0.0939
5.17856	0.09386
5.18336	0.09387
5.18806	0.09378
5.19264	0.09387
5.19714	0.09384
5.20123	0.09384
5.2058	0.09389
5.2103	0.09385
5.21435	0.0938
5.21896	0.09387
5.22346	0.09385
5.22775	0.09379
5.23248	0.09384
5.23723	0.09379
5.24176	0.09379
5.24643	0.09383
5.25091	0.09378
5.25536	0.0937
5.25941	0.09383
5.2639	0.09378
5.26818	0.0938
5.2729	0.09379
5.27758	0.09378
5.28222	0.09379
5.28717	0.09381
5.29182	0.09374
5.29652	0.09378
5.30125	0.09375
5.30587	0.09377
5.31067	0.09376
5.31522	0.09365
5.31975	0.09377
5.32437	0.0938
5.3289	0.09371
5.33304	0.0937
5.3377	0.09371
5.3423	0.09368
5.34679	0.09372
5.35124	0.09371
5.35577	0.09367
5.36027	0.09365
5.36434	0.09359
5.36889	0.0937
5.3737	0.09367
5.37835	0.09368
5.38286	0.09367
5.38747	0.09367
5.39197	0.09368
5.39602	0.09365
5.40071	0.09368
5.40541	0.09362
5.40987	0.09368
5.41434	0.09353
5.41844	0.09368
5.42309	0.0937
5.42714	0.09364
5.43171	0.09361
5.43576	0.09364
5.44036	0.09365
5.44486	0.09355
5.44929	0.09365
5.45334	0.09368
5.45779	0.0936
5.46233	0.09361
5.46683	0.09348
5.47143	0.09361
5.47606	0.09362
5.48011	0.09357
5.48459	0.0936
5.48924	0.09356
5.49371	0.09366
5.49831	0.09356
5.50288	0.09365
5.50738	0.09357
5.51145	0.09362
5.5159	0.09356
5.52008	0.09358
5.52475	0.09346
5.52941	0.09359
5.53386	0.09358
5.5379	0.09358
5.54248	0.09348
5.54653	0.0935
5.55116	0.09356
5.55595	0.09354
5.56063	0.09353
5.56475	0.09354
5.56942	0.09348
5.57422	0.0936
5.57867	0.09344
5.58275	0.09354
5.5873	0.09349
5.5918	0.09355
5.59647	0.09354
5.60095	0.09356
5.60558	0.09353
5.6096	0.0934
5.6144	0.09351
5.61885	0.09356
5.6229	0.0935
5.62735	0.09346
5.6314	0.09355
5.63592	0.09342
5.64077	0.09352
5.6452	0.09352
5.64964	0.09347
5.6543	0.09347
5.65872	0.09351
5.66317	0.09352
5.6677	0.09347
5.67221	0.09349
5.67689	0.09345
5.68097	0.09351
5.68559	0.09347
5.69006	0.09334
5.69411	0.0935
5.69859	0.09347
5.70264	0.09346
5.70716	0.09346
5.71174	0.09345
5.71636	0.09341
5.72084	0.09347
5.72534	0.09338
5.72998	0.09345
5.73399	0.0935
5.73844	0.09348
5.74283	0.09345
5.74746	0.09345
5.75203	0.09348
5.75651	0.09344
5.76111	0.09337
5.76586	0.09347
5.77048	0.09333
5.77498	0.09345
5.77901	0.09348
5.78363	0.09346
5.78765	0.09344
5.79208	0.09348
5.79656	0.09349
5.80061	0.09339
5.80515	0.09346
5.8092	0.09341
5.8137	0.09346
5.8182	0.09336
5.82266	0.09344
5.82731	0.09331
5.8318	0.09338
5.83638	0.09343
5.84106	0.09343
5.84563	0.09344
5.8502	0.09334
5.85488	0.09345
5.85953	0.09342
5.86408	0.0934
5.8686	0.09343
5.8731	0.09343
5.87762	0.09344
5.88185	0.09342
5.88643	0.0934
5.89107	0.09335
5.89513	0.09342
5.89963	0.09342
5.90442	0.09344
5.9089	0.09338
5.9132	0.09339
5.91777	0.09338
5.9224	0.09338
5.92699	0.09335
5.93149	0.09327
5.9355	0.09342
5.93999	0.09337
5.9442	0.09335
5.94865	0.0934
5.95332	0.09333
5.95795	0.09337
5.96241	0.09339
5.96652	0.09335
5.97119	0.09338
5.97587	0.09341
5.98037	0.09342
5.98517	0.09337
5.98989	0.09339
5.99461	0.09327
5.99922	0.09334
6	0.08349
6.0063	0.08363
6.01037	0.08363
6.01495	0.08385
6.01945	0.0839
6.02398	0.08387
6.0282	0.0839
6.03287	0.08395
6.03702	0.08399
6.04164	0.08401
6.04615	0.08404
6.05075	0.08399
6.0554	0.08406
6.05967	0.08405
6.06419	0.08412
6.06889	0.08401
6.07332	0.08416
6.0778	0.08414
6.08234	0.08418
6.08634	0.08417
6.09097	0.08408
6.09504	0.08419
6.09979	0.08418
6.10444	0.08422
6.10852	0.08421
6.11304	0.0841
6.11754	0.08421
6.12224	0.0841
6.12669	0.08426
6.13116	0.08426
6.13536	0.08427
6.13996	0.08423
6.14401	0.08427
6.14856	0.08423
6.15314	0.08422
6.15764	0.08424
6.16173	0.08422
6.16626	0.08423
6.17099	0.0843
6.17546	0.08425
6.17959	0.08429
6.18429	0.08428
6.18899	0.08419
6.19309	0.08434
6.19774	0.08419
6.20221	0.08428
6.20628	0.08425
6.21076	0.08427
6.21508	0.08416
6.2198	0.08434
6.22448	0.08421
6.22851	0.08423
6.23311	0.08431
6.23775	0.0843
6.2422	0.08426
6.24625	0.08432
6.25088	0.08432
6.25491	0.08423
6.2594	0.08431
6.26385	0.08432
6.26808	0.08424
6.27258	0.08431
6.27705	0.08422
6.28152	0.0843
6.28602	0.0843
6.29067	0.08431
6.29535	0.08431
6.29993	0.0843
6.30457	0.08432
6.30923	0.08432
6.31368	0.08425
6.31777	0.08429
6.32247	0.08429
6.32745	0.0843
6.33194	0.0843
6.33654	0.08424
6.34099	0.08427
6.34502	0.08429
6.34949	0.08416
6.35397	0.08431
6.35804	0.0843
6.36252	0.08429
6.36722	0.08432
6.37179	0.08426
6.3763	0.08431
6.38039	0.08428
6.38482	0.08427
6.38931	0.08429
6.39332	0.08429
6.39797	0.08425
6.40246	0.08429
6.40652	0.08424
6.41102	0.08428
6.41522	0.08431
6.41986	0.08429
6.42442	0.08427
6.42892	0.08428
6.43356	0.08429
6.43823	0.0842
6.44283	0.08431
6.44733	0.08427
6.45143	0.08432
6.45596	0.08433
6.46063	0.08426
6.46509	0.0842
6.46961	0.08427
6.47424	0.08433
6.47883	0.08426
6.48346	0.08429
6.48751	0.08431
6.49218	0.08432
6.49683	0.0843
6.50131	0.0842
6.50538	0.08431
6.50988	0.0843
6.51433	0.08428
6.51903	0.0842
6.52365	0.08422
6.52826	0.08423
6.5328	0.08427
6.53681	0.08436
6.54126	0.08432
6.54536	0.0843
6.55005	0.08422
6.55457	0.08433
6.55895	0.08431
6.56357	0.08429
6.56947	0.08431
6.57353	0.08427
6.57798	0.08434
6.5825	0.08419
6.58698	0.08432
6.59187	0.08417
6.59648	0.08425
6.6012	0.08431
6.60593	0.08428
6.61049	0.08418
6.61522	0.08431
6.61979	0.08431
6.62442	0.08416
6.62892	0.08422
6.63355	0.08423
6.6381	0.08432
6.6428	0.08427
6.6474	0.08428
6.65147	0.08417
6.65599	0.08429
6.66044	0.08428
6.66447	0.08431
6.66906	0.08419
6.67352	0.0843
6.67802	0.08424
6.68247	0.08427
6.68697	0.08426
6.69141	0.08427
6.69554	0.08426
6.70004	0.08428
6.70457	0.08424
6.70909	0.08431
6.71389	0.08417
6.71854	0.08428
6.72306	0.08421
6.72713	0.08426
6.73171	0.08412
6.73644	0.08425
6.74098	0.08427
6.74556	0.08426
6.75029	0.08424
6.75494	0.08423
6.75903	0.08419
6.76353	0.08417
6.76814	0.08422
6.77269	0.08426
6.77729	0.08422
6.78179	0.08423
6.78591	0.08428
6.79051	0.08428
6.79511	0.08425
6.79956	0.08425
6.8044	0.08424
6.80896	0.08429
6.81356	0.08415
6.81815	0.08425
6.82306	0.08419
6.82778	0.08423
6.83221	0.08419
6.83631	0.0843
6.8408	0.08419
6.84492	0.08421
6.84953	0.08422
6.85417	0.08423
6.85883	0.08422
6.86355	0.08421
6.86822	0.08422
6.87288	0.08416
6.87732	0.08422
6.88183	0.08421
6.8859	0.08417
6.89002	0.08417
6.89465	0.08421
6.89915	0.08418
6.90324	0.08417
6.90782	0.08411
6.91229	0.08418
6.9164	0.08409
6.92107	0.08416
6.92552	0.08409
6.93019	0.08419
6.93492	0.08412
6.9399	0.08415
6.94457	0.08412
6.94924	0.08419
6.95375	0.08415
6.95857	0.08411
6.96332	0.08402
6.96836	0.08415
6.97297	0.08408
6.97749	0.08414
6.98151	0.08407
6.98601	0.08409
6.99062	0.08412
6.99507	0.08414
6.99974	0.0841

## Sheet: Fig. 6c
0	0.02645	0	7.25084e-06
0.38402	0.02417	0.27201	4.08759e-06
0.78004	0.02257	0.55303	7.41484e-06
1.16106	0.02183	0.82105	5.62131e-06
1.54208	0.02067	1.13706	3.89259e-06
1.92411	0.02057	1.40308	1.32949e-05
2.30113	0.02008	1.6951	1.24943e-05
2.68115	0.01971	1.97911	1.57798e-05
3.06017	0.01937	2.30413	1.33375e-05
3.43919	0.01918	2.55115	1.48063e-05
3.81921	0.01892	2.83516	1.94093e-05
4.19824	0.01862	3.11718	1.66755e-05
4.57926	0.01846	3.40619	2.33936e-05
4.96428	0.01829	3.69821	1.51292e-05
5.3423	0.01807	3.94423	1.96696e-05
5.72232	0.01788	4.22324	1.59076e-05
6.10134	0.01775	4.51826	1.95004e-05
6.48137	0.01762	4.79927	2.00715e-05
6.86039	0.01732	5.08829	1.85079e-05
7.24141	0.01733	5.38931	1.72228e-05
7.63543	0.01729	5.67332	1.45955e-05
8.02846	0.01715	5.95434	1.92675e-05
8.42148	0.01703	6.24236	1.88914e-05
8.8145	0.01691	6.52937	1.89364e-05
9.19552	0.01684	6.86139	2.28592e-05
9.57454	0.01683	7.10441	1.73535e-05
9.95457	0.01675	7.34742	1.60548e-05
10.3376	0.01664	7.58943	1.82511e-05
10.7186	0.01657	7.83245	1.70708e-05
11.0966	0.01657	8.07346	1.96068e-05
11.4766	0.01637	8.31547	1.88807e-05
11.8587	0.01641	8.55749	1.3096e-05
12.2377	0.01643	8.8005	1.14979e-05
12.6167	0.01628	9.04352	2.00911e-06
12.9977	0.01634	9.28553	1.99596e-05
13.3778	0.01625	9.52854	4.46627e-06
13.7548	0.01622	9.77156	2.34145e-05
14.1358	0.01615	10.0136	3.11099e-05
14.5158	0.01606	10.2566	3.12768e-06
14.8948	0.01599	10.5006	3.16096e-05
15.2749	0.01603	10.7426	1.93501e-05
15.6749	0.01596	10.9846	1.70826e-05
16.0689	0.01593	11.2296	2.19028e-05
16.4559	0.01591	11.4717	1.91079e-05
16.85	0.0158	11.7137	1.90091e-05
17.234	0.01581	11.9557	2.06014e-05
17.613	0.01582	12.2067	2.13334e-05
17.997	0.01571	12.4487	1.78005e-05
18.3771	0.01575	12.6907	1.86922e-05
18.7671	0.01582	12.9317	1.44783e-05
19.1481	0.01562	13.1728	1.8647e-05
19.5451	0.01562	13.4148	1.66506e-05
19.9311	0.01569	13.6668	1.68895e-05
20.3262	0.0156	13.9088	1.88684e-05
20.7182	0.01567	14.1498	1.83127e-05
21.1092	0.01568	14.3908	1.65486e-05
21.5022	0.01557	14.6328	1.89125e-05
21.8923	0.01557	14.8738	1.75847e-05
22.2833	0.01556	15.1149	1.85311e-05
22.6623	0.01544	15.3659	1.70128e-05
23.0563	0.01552	15.6079	1.6851e-05
23.4503	0.01552	15.8489	1.81486e-05
23.8414	0.01562	16.0909	1.85094e-05
24.2164	0.01547	16.3339	1.76526e-05
24.6074	0.01546	16.5759	1.78559e-05
25.0034	0.01547	16.817	1.54398e-05
25.3834	0.01543	17.059	1.61723e-05
25.7685	0.01544	17.302	1.68876e-05
26.1485	0.01548	17.543	1.67465e-05
26.5275	0.0153	17.784	1.64132e-05
26.9065	0.01543	18.037	1.73867e-05
27.2866	0.01538	18.279	1.46112e-05
27.6666	0.01537	18.5221	1.26535e-05
28.0636	0.01537	18.7631	1.69288e-05
28.4426	0.01535	19.0051	2.19505e-05
28.8366	0.01532	19.2461	1.63065e-05
29.2147	0.01536	19.4871	1.86891e-05
29.5967	0.0153	19.7281	1.70182e-05
29.9897	0.01544	19.9691	2.15331e-05
30.3817	0.01537	20.2112	2.76827e-05
30.7728	0.01525	20.4532	2.2871e-05
31.1668	0.01537	20.6952	1.02668e-05
31.5638	0.01518	20.9362	1.40778e-05
31.9628	0.0153	21.1772	1.44603e-05
32.3479	0.01525	21.4192	1.43302e-05
32.7439	0.01512	21.6622	1.55811e-05
33.1269	0.01534	21.9032	1.36649e-05
33.5059	0.01531	22.1443	1.76529e-05
33.8849	0.0153	22.3863	1.9294e-05
34.267	0.01519	22.6283	1.72353e-05
34.647	0.01528	22.8703	1.48113e-05
35.046	0.01532	23.1113	1.51678e-05
35.425	0.01523	23.3533	1.65428e-05
35.819	0.01529	23.5943	1.53574e-05
36.2021	0.01528	23.8374	1.42292e-05
36.5941	0.01532	24.0784	1.74676e-05
36.9741	0.01526	24.3204	1.30587e-05
37.3691	0.01523	24.5614	2.66431e-05
37.7482	0.01518	24.8024	1.69671e-05
38.1272	0.01523	25.0444	1.53874e-05
38.5062	0.01522	25.2885	2.04302e-05
38.8842	0.01515	25.5295	2.11702e-05
39.2682	0.01514	25.7705	2.21569e-05
39.6633	0.01515	26.0135	2.01887e-05
40.0453	0.01508	26.2555	1.0531e-05
40.4263	0.01516	26.4975	1.11056e-05
40.8113	0.01517	26.7395	1.35237e-05
41.1913	0.01503	26.9815	2.37605e-05
41.5694	0.01515	27.2236	1.24366e-05
41.9494	0.01508	27.4656	1.10665e-05
42.3444	0.01506	27.7086	1.12056e-05
42.7244	0.01512	27.9516	2.17905e-05
43.1185	0.01514	28.1926	1.97058e-05
43.4995	0.01516	28.4346	2.29268e-05
43.8935	0.01511	28.6766	1.38852e-05
44.2725	0.01511	28.9186	1.01346e-05
44.6536	0.0151	29.1637	1.54319e-05
45.0336	0.01515	29.4077	1.72081e-05
45.4186	0.01514	29.6497	1.6649e-05
45.8126	0.01511	29.8917	1.90594e-05
46.2066	0.01501	30.1327	1.83019e-05
46.6037	0.01506	30.3747	1.76832e-05
46.9977	0.01505	30.6167	1.27309e-05
47.3767	0.015	30.8588	1.50818e-05
47.7587	0.01494	31.1008	1.36259e-05
48.1377	0.01507	31.3428	1.55986e-05
48.5178	0.01497	31.5848	1.61556e-05
48.8968	0.01499	31.8278	1.60758e-05
49.2768	0.01494	32.0688	1.53067e-05
49.6558	0.01496	32.3118	1.41071e-05
50.0359	0.0149	32.5539	1.64688e-05
50.4299	0.0149	32.7949	1.4874e-05
50.8099	0.01495	33.0459	1.40321e-05
51.1879	0.01499	33.2879	2.763e-05
51.568	0.01491	33.5299	2.43279e-05
51.961	0.01492	33.7719	2.03258e-05
52.341	0.01497	34.0149	9.63375e-06
52.735	0.01491	34.257	1.29406e-05
53.114	0.01501	34.498	1.43879e-05
53.5071	0.01492	34.74	1.58531e-05
53.8881	0.01492	34.981	1.56092e-05
54.2841	0.01477	35.224	1.5842e-05
54.6731	0.01486	35.466	1.54237e-05
55.0671	0.01491	35.709	1.93647e-05
55.4532	0.01494	35.9521	1.5507e-05
55.8462	0.01486	36.1931	1.62649e-05
56.2382	0.015	36.4341	1.57086e-05
56.6172	0.01495	36.6761	1.57943e-05
56.9953	0.01495	36.9201	1.57062e-05
57.3763	0.0149	37.1611	1.71158e-05
57.7553	0.01472	37.4031	1.44456e-05
58.1473	0.01498	37.6442	1.60506e-05
58.5273	0.01487	37.8852	1.71324e-05
58.9284	0.01487	38.1262	1.80939e-05
59.3254	0.01483	38.3672	1.87102e-05
59.7194	0.01476	38.6082	1.4309e-05
60.1114	0.01486	38.8492	1.39523e-05
60.5035	0.01486	39.0912	1.6872e-05
60.8985	0.01485	39.3353	1.70672e-05
61.2765	0.01487	39.5763	1.54e-05
61.6685	0.01491	39.8183	1.51014e-05
62.0505	0.01488	40.0683	1.57427e-05
62.4436	0.01486	40.3103	1.58313e-05
62.8326	0.0149	40.5513	1.63593e-05
63.2126	0.01504	40.7933	1.5516e-05
63.5926	0.01512	41.0344	1.637e-05
63.9716	0.01478	41.2764	1.59678e-05
64.3517	0.01509	41.5174	1.57042e-05
64.7317	0.01519	41.7584	1.59024e-05
65.1117	0.01458	42.0004	1.68278e-05
65.4917	0.01468	42.2414	1.57048e-05
65.8868	0.01695	42.4824	1.40253e-05
66.2678	0.01475	42.7234	1.5939e-05
66.6478	0.01474	42.9645	1.61092e-05
67.0278	0.01477	43.2055	1.55872e-05
67.4078	0.01477	43.4475	1.50682e-05
67.8029	0.01476	43.6895	1.58223e-05
68.2029	0.01483	43.9315	1.56756e-05
68.5979	0.01477	44.1735	1.57143e-05
68.9909	0.01485	44.4145	1.58321e-05
69.383	0.01483	44.6576	1.57137e-05
69.775	0.01479	44.8986	1.58839e-05
70.17	0.01469	45.1406	1.61055e-05
70.561	0.01477	45.3836	1.60403e-05
70.9411	0.01463	45.6256	1.64687e-05
71.3221	0.01478	45.8666	1.59383e-05
71.7011	0.01481	46.1086	1.61332e-05
72.0801	0.01478	46.3507	1.60959e-05
72.4721	0.01476	46.6027	1.64942e-05
72.8622	0.01467	46.8447	1.67901e-05
73.2532	0.01469	47.0867	1.61387e-05
73.6472	0.01477	47.3287	1.65623e-05
74.0282	0.01479	47.5697	1.61188e-05
74.4202	0.01476	47.8117	1.55757e-05
74.8013	0.01481	48.0528	1.64299e-05
75.1823	0.01479	48.2948	1.5889e-05
75.5633	0.01482	48.5358	1.67396e-05
75.9423	0.01483	48.7768	1.55963e-05
76.3224	0.01485	49.0178	1.62685e-05
76.7024	0.01485	49.2588	1.59847e-05
77.0824	0.01472	49.5018	1.61528e-05
77.4614	0.0146	49.7438	1.56708e-05
77.8405	0.01478	49.9849	1.5241e-05
78.2205	0.01472	50.2259	1.5784e-05
78.6165	0.01484	50.4669	1.58283e-05
79.0085	0.01472	50.7179	1.53506e-05
79.4005	0.01471	50.9599	1.60642e-05
79.7916	0.01467	51.2019	1.63801e-05
80.1736	0.01482	51.4439	1.58813e-05
80.5546	0.01468	51.685	1.47693e-05
80.9326	0.01457	51.926	1.61432e-05
81.3147	0.01477	52.168	1.65802e-05
81.6937	0.01479	52.409	1.65264e-05
82.0867	0.01481	52.65	1.67419e-05
82.4847	0.01471	52.891	1.65176e-05
82.8787	0.01473	53.132	1.57342e-05
83.2698	0.01477	53.3841	1.61439e-05
83.6658	0.01463	53.6251	1.57041e-05
84.0598	0.01472	53.8771	1.58947e-05
84.4538	0.01476	54.1201	1.62311e-05
84.8469	0.0148	54.3611	1.63495e-05
85.2269	0.01479	54.6021	1.57684e-05
85.6119	0.01481	54.8431	1.62727e-05
85.9969	0.01476	55.0842	1.60786e-05
86.3809	0.01465	55.3262	1.6413e-05
86.772	0.01477	55.5712	1.64109e-05
87.153	0.0148	55.8132	1.61462e-05
87.546	0.01467	56.0562	1.62168e-05
87.926	0.01468	56.2992	1.61204e-05
88.305	0.01469	56.5402	1.48818e-05
88.6851	0.01472	56.7822	1.66188e-05
89.0651	0.01476	57.0253	1.67127e-05
89.4431	0.01478	57.2673	1.65696e-05
89.8221	0.01476	57.5083	1.72083e-05
90.2011	0.01469	57.7493	1.64744e-05
90.5812	0.01463	57.9903	1.64744e-05
90.9602	0.01468	58.2313	1.57911e-05
91.3402	0.01468	58.4723	1.65927e-05
91.7332	0.0146	58.7134	1.61465e-05
92.1293	0.01465	58.9554	1.6218e-05
92.5283	0.01459	59.1974	1.82816e-05
92.9063	0.01467	59.4394	1.69694e-05
93.2853	0.01459	59.6824	1.68294e-05
93.6643	0.01465	59.9244	1.67601e-05
94.0454	0.01469	60.1654	1.65048e-05
94.4154	0.01452	60.4064	1.62269e-05
94.7934	0.01462	60.6485	1.66009e-05
95.1734	0.01459	60.8905	1.65329e-05
95.5545	0.01458	61.1325	1.71376e-05
95.9335	0.01461	61.3755	1.60039e-05
96.3125	0.01465	61.6175	1.64924e-05
96.6915	0.01456	61.8605	1.67256e-05
97.0726	0.01465	62.1056	1.72351e-05
97.4676	0.01457	62.3466	1.64303e-05
97.8676	0.01458	62.5906	1.58575e-05
98.2636	0.01455	62.8346	1.60218e-05
98.6566	0.01459	63.0756	1.69667e-05
99.0367	0.01458	63.3186	1.67168e-05
99.4157	0.01453	63.5596	1.73381e-05
99.7957	0.01449	63.8006	1.66999e-05
100.175	0.01454	64.0427	1.7617e-05
100.567	0.0146	64.2857	1.50629e-05
100.946	0.01448	64.5287	1.64815e-05
101.34	0.01443	64.7697	1.66902e-05
101.734	0.01452	65.0107	1.55339e-05
102.117	0.0145	65.2537	1.70154e-05
102.498	0.01463	65.4968	1.72683e-05
102.883	0.01445	65.7398	1.70448e-05
103.264	0.01465	65.9808	1.66409e-05
103.643	0.01462	66.2218	1.65547e-05
104.035	0.01455	66.4738	1.73262e-05
104.415	0.01461	66.7168	1.71266e-05
104.794	0.01448	66.9588	1.75588e-05
105.187	0.01454	67.2008	1.68192e-05
105.566	0.01459	67.4429	1.66887e-05
105.945	0.01458	67.6839	1.77493e-05
106.324	0.01454	67.9259	1.65858e-05
106.705	0.01458	68.1669	1.70616e-05
107.1	0.01461	68.4089	1.71108e-05
107.494	0.01458	68.6499	1.72496e-05
107.886	0.01466	68.8919	1.62707e-05
108.279	0.01467	69.1339	1.69907e-05
108.674	0.01458	69.374	1.73748e-05
109.066	0.01461	69.616	1.70897e-05
109.46	0.01451	69.857	1.69389e-05
109.852	0.01456	70.1	1.74331e-05
110.243	0.01461	70.341	1.74157e-05
110.627	0.01461	70.583	1.69989e-05
111.022	0.01444	70.826	1.69819e-05
111.412	0.01448	71.0671	1.71424e-05
111.793	0.01456	71.3081	1.7015e-05
112.174	0.01463	71.5501	1.66889e-05
112.554	0.01457	71.7921	1.68273e-05
112.934	0.01465	72.0341	1.77817e-05
113.312	0.01463	72.2761	1.74781e-05
113.692	0.01469	72.5172	1.70871e-05
114.071	0.01457	72.7582	1.72469e-05
114.451	0.01458	72.9992	1.75822e-05
114.831	0.01465	73.2412	1.70606e-05
115.225	0.01466	73.4852	1.74174e-05
115.606	0.01456	73.7352	1.74006e-05
115.999	0.01459	73.9772	1.73406e-05
116.379	0.01451	74.2192	1.68871e-05
116.758	0.01449	74.4603	1.73961e-05
117.138	0.01447	74.7023	1.77077e-05
117.517	0.01447	74.9443	1.74734e-05
117.897	0.01449	75.1853	1.72179e-05
118.277	0.01447	75.4273	1.66579e-05
118.658	0.01457	75.6683	1.673e-05
119.037	0.01454	75.9103	1.72802e-05
119.419	0.01454	76.1514	1.75471e-05
119.799	0.01451	76.3924	1.75099e-05
120.196	0.01441	76.6344	1.72559e-05
120.575	0.0145	76.8764	1.73274e-05
120.968	0.01441	77.1184	1.72689e-05
121.354	0.01452	77.3604	1.75349e-05
121.745	0.01452	77.6024	1.80165e-05
122.129	0.01456	77.8555	1.72879e-05
122.523	0.01458	78.0975	1.74887e-05
122.904	0.01458	78.3395	1.74305e-05
123.282	0.01456	78.5815	1.74802e-05
123.662	0.01458	78.8235	1.6777e-05
124.041	0.01462	79.0665	1.64403e-05
124.42	0.01459	79.3075	1.79725e-05
124.798	0.01459	79.5486	1.75069e-05
125.177	0.01458	79.8006	1.77488e-05
125.555	0.01445	80.0426	1.81408e-05
125.949	0.01455	80.2956	1.89382e-05
126.335	0.01446	80.5376	1.92004e-05
126.726	0.01457	80.7796	1.75823e-05
127.105	0.01451	81.0316	1.61584e-05
127.484	0.01447	81.2726	1.81713e-05
127.865	0.01452	81.5157	1.73039e-05
128.246	0.01456	81.7567	1.7013e-05
128.624	0.01415	81.9977	1.6744e-05
129.004	0.01458	82.2387	1.8176e-05
129.382	0.01448	82.4817	1.79701e-05
129.773	0.01414	82.7227	1.78283e-05
130.152	0.01481	82.9638	1.86199e-05
130.531	0.01459	83.2058	1.77786e-05
130.909	0.01448	83.4468	1.78068e-05
131.294	0.01411	83.6878	1.78562e-05
131.676	0.01469	83.9288	1.79055e-05
132.057	0.01486	84.1768	1.74897e-05
132.438	0.01481	84.4178	1.76448e-05
132.817	0.01445	84.6588	1.74201e-05
133.194	0.01457	84.9119	1.79326e-05
133.574	0.01462	85.1559	1.78553e-05
133.968	0.01458	85.4069	1.75884e-05
134.351	0.01458	85.6489	1.81214e-05
134.746	0.0145	85.8899	1.88636e-05
135.135	0.01462	86.1329	1.76526e-05
135.528	0.01462	86.3739	1.7681e-05
135.907	0.0146	86.6159	1.76883e-05
136.288	0.0146	86.858	1.80308e-05
136.671	0.01457	87.099	1.76195e-05
137.051	0.01458	87.35	1.77519e-05
137.432	0.01449	87.594	1.78428e-05
137.81	0.0146	87.836	1.75996e-05
138.19	0.01449	88.097	1.73558e-05
138.57	0.01461	88.338	1.80098e-05
138.951	0.01459	88.5801	1.8392e-05
139.331	0.01459	88.8211	1.80453e-05
139.71	0.0145	89.0631	1.78862e-05
140.089	0.01453	89.3051	1.79559e-05
140.471	0.01449	89.5471	1.61566e-05
140.85	0.01447	89.7891	1.77217e-05
141.244	0.01449	90.0322	1.78122e-05
141.638	0.01447	90.2732	1.76748e-05
142.034	0.01455	90.5152	1.81794e-05
142.427	0.01441	90.7562	1.82281e-05
142.819	0.01459	90.9982	1.72843e-05
143.198	0.01443	91.2392	1.68172e-05
143.576	0.01451	91.4802	1.80643e-05
143.959	0.01454	91.7212	1.79274e-05
144.339	0.01459	91.9623	1.83473e-05
144.737	0.01449	92.2033	1.81074e-05
145.124	0.01447	92.4443	1.70857e-05
145.518	0.01458	92.6853	1.76905e-05
145.906	0.01454	92.9373	1.78622e-05
146.299	0.0146	93.1783	1.80137e-05
146.682	0.01458	93.4193	1.81034e-05
147.077	0.01456	93.6614	1.80084e-05
147.459	0.0146	93.9044	1.87948e-05
147.84	0.01456	94.1464	1.80645e-05
148.221	0.01464	94.3884	1.7806e-05
148.601	0.01462	94.6394	1.80996e-05
148.981	0.01457	94.8814	1.82707e-05
149.361	0.01462	95.1324	1.82573e-05
149.741	0.0146	95.3735	1.70403e-05
150.118	0.01456	95.6155	1.75177e-05
150.497	0.01459	95.8575	1.81983e-05
150.878	0.01447	96.0985	1.82262e-05
151.257	0.01464	96.3395	1.84984e-05
151.637	0.01463	96.5805	1.83431e-05
152.02	0.01463	96.8215	1.86148e-05
152.415	0.01449	97.0636	1.90283e-05
152.808	0.01468	97.3056	1.80612e-05
153.188	0.0146	97.5476	1.79067e-05
153.575	0.01472	97.7886	1.80969e-05
153.973	0.01466	98.0316	1.83881e-05
154.368	0.01473	98.2726	1.75659e-05
154.758	0.01445	98.5156	1.79986e-05
155.148	0.01455	98.7566	1.84915e-05
155.54	0.01452	98.9987	1.83171e-05
155.931	0.01446	99.2407	1.81834e-05
156.323	0.01456	99.4927	1.81503e-05
156.704	0.01456	99.7347	1.84603e-05
157.098	0.01449	99.9757	1.81053e-05
157.485	0.01453	100.225	1.78108e-05
157.877	0.01448	100.48	1.84817e-05
158.258	0.01456	100.723	1.78662e-05
158.655	0.01457	100.965	1.77938e-05
159.039	0.01452	101.206	1.80426e-05
159.434	0.01454	101.447	1.80505e-05
159.813	0.01454	101.689	1.884e-05
160.207	0.01448	101.93	1.84267e-05
160.588	0.01455	102.181	1.85338e-05
160.967	0.01446	102.422	1.84214e-05
161.348	0.01451	102.664	1.80092e-05
161.729	0.01457	102.905	1.8077e-05
162.125	0.01459	103.147	1.83444e-05
162.523	0.01461	103.388	1.85914e-05
162.918	0.0145	103.629	1.83199e-05
163.311	0.01454	103.88	1.78291e-05
163.702	0.01455	104.122	1.80162e-05
164.084	0.0145	104.364	1.83026e-05
164.464	0.01455	104.606	1.74554e-05
164.858	0.01436	104.847	1.8477e-05
165.237	0.01453	105.089	1.85441e-05
165.616	0.01453	105.331	1.83135e-05
165.997	0.01454	105.573	1.85393e-05
166.378	0.01449	105.815	1.84676e-05
166.757	0.01451	106.058	1.89702e-05
167.139	0.01448	106.299	1.80475e-05
167.518	0.0145	106.542	1.81344e-05
167.898	0.01452	106.784	1.79643e-05
168.278	0.01452	107.026	1.82685e-05
168.675	0.01451	107.268	1.81184e-05
169.054	0.01451	107.51	1.85601e-05
169.453	0.01448	107.751	1.90999e-05
169.847	0.01453	107.993	1.83389e-05
170.241	0.01453	108.234	1.77561e-05
170.631	0.01453	108.475	1.89445e-05
171.025	0.01444	108.726	1.82633e-05
171.404	0.01447	108.967	1.84676e-05
171.783	0.01453	109.208	1.87894e-05
172.165	0.01452	109.45	1.81886e-05
172.544	0.01452	109.691	1.8216e-05
172.939	0.01452	109.942	1.82821e-05
173.331	0.01451	110.193	1.82895e-05
173.713	0.01449	110.434	1.94323e-05
174.108	0.01448	110.676	1.83441e-05
174.486	0.01436	110.918	1.85081e-05
174.866	0.01447	111.16	1.81056e-05
175.247	0.01449	111.402	1.83867e-05
175.627	0.01451	111.644	1.79848e-05
176.024	0.01452	111.885	1.86555e-05
176.417	0.01441	112.126	1.82345e-05
176.809	0.01457	112.367	1.82034e-05
177.2	0.01458	112.618	1.87555e-05
177.598	0.01455	112.859	1.7752e-05
177.977	0.01455	113.111	1.83619e-05
178.356	0.01453	113.353	1.85638e-05
178.737	0.01444	113.596	1.91924e-05
179.118	0.01446	113.837	1.82105e-05
179.497	0.01448	114.078	1.86448e-05
179.875	0.01451	114.319	1.87298e-05
180.255	0.0145	114.56	1.84276e-05
180.636	0.01447	114.801	1.93832e-05
181.017	0.01446	115.043	1.82303e-05
181.397	0.01443	115.284	1.88564e-05
181.777	0.01449	115.525	1.88638e-05
182.155	0.01442	115.766	1.90063e-05
182.54	0.01447	116.007	1.86666e-05
182.923	0.01451	116.248	1.83851e-05
183.302	0.0145	116.489	1.81617e-05
183.681	0.01448	116.73	1.88625e-05
184.074	0.01449	116.982	1.85616e-05
184.472	0.01444	117.225	1.86268e-05
184.865	0.01441	117.466	1.86152e-05
185.247	0.01448	117.707	1.88339e-05
185.646	0.01448	117.949	1.82849e-05
186.025	0.01451	118.191	1.83118e-05
186.425	0.0144	118.433	1.83196e-05
186.804	0.01445	118.675	1.86337e-05
187.184	0.01446	118.916	1.88518e-05
187.581	0.01447	119.158	1.69656e-05
187.962	0.01441	119.401	1.85989e-05
188.343	0.01447	119.642	1.87975e-05
188.723	0.0144	119.883	1.82132e-05
189.103	0.0145	120.126	1.8488e-05
189.482	0.01437	120.366	1.73898e-05
189.861	0.01447	120.608	2.00087e-05
190.239	0.01446	120.86	1.8739e-05
190.635	0.01445	121.102	1.86513e-05
191.014	0.01435	121.343	1.94196e-05
191.407	0.01439	121.587	1.64042e-05
191.786	0.0144	121.829	1.84838e-05
192.166	0.01449	122.07	1.83585e-05
192.546	0.01446	122.312	1.80436e-05
192.924	0.01442	122.554	1.88479e-05
193.319	0.01443	122.796	1.91774e-05
193.7	0.01442	123.037	1.89195e-05
194.093	0.01437	123.278	1.9154e-05
194.475	0.01438	123.52	1.85559e-05
194.854	0.01445	123.762	1.87147e-05
195.232	0.01443	124.01	1.85141e-05
195.612	0.0145	124.252	1.88993e-05
195.99	0.01447	124.493	1.72651e-05
196.371	0.01446	124.735	1.85557e-05
196.752	0.01433	124.976	1.8846e-05
197.13	0.01446	125.219	1.91358e-05
197.51	0.01435	125.46	1.88231e-05
197.903	0.01444	125.701	1.83602e-05
198.297	0.01446	125.943	1.81423e-05
198.677	0.01436	126.183	1.88078e-05
199.057	0.0145	126.425	1.84208e-05
199.456	0.01443	126.668	1.83346e-05
199.836	0.01442	126.909	1.82673e-05
200.216	0.01446	127.15	1.83313e-05
200.595	0.01447	127.391	1.87136e-05
200.975	0.01445	127.633	1.84964e-05
201.376	0.01434	127.874	1.85789e-05
201.757	0.01444	128.116	1.89604e-05
202.138	0.01445	128.357	1.86687e-05
202.518	0.01448	128.6	2.00955e-05
202.897	0.01437	128.841	1.90009e-05
203.294	0.01438	129.083	1.85605e-05
203.687	0.01435	129.325	1.84002e-05
204.08	0.01448	129.568	1.84637e-05
204.459	0.01434	129.809	1.8732e-05
204.84	0.01438	130.05	1.83487e-05
205.219	0.01434	130.292	1.85795e-05
205.598	0.01444	130.534	1.88472e-05
205.996	0.01438	130.774	1.88918e-05
206.39	0.01441	131.015	1.88806e-05
206.773	0.0144	131.258	1.84426e-05
207.167	0.01424	131.5	1.87469e-05
207.561	0.01431	131.742	1.88099e-05
207.954	0.01429	131.983	1.8558e-05
208.35	0.01434	132.224	1.8436e-05
208.744	0.01437	132.466	1.8758e-05
209.138	0.01429	132.707	1.86545e-05
209.535	0.01433	132.948	1.84773e-05
209.927	0.01437	133.189	1.75985e-05
210.319	0.01438	133.43	1.76804e-05
210.712	0.01437	133.671	1.90165e-05
211.105	0.01429	133.912	1.85629e-05
211.5	0.01442	134.154	1.92889e-05
211.88	0.01435	134.395	1.88725e-05
212.258	0.01435	134.638	1.89902e-05
212.638	0.01433	134.88	1.85744e-05
213.016	0.0143	135.122	1.84716e-05
213.398	0.01438	135.364	1.86996e-05
213.779	0.0144	135.606	1.76606e-05
214.158	0.01432	135.849	1.88428e-05
214.538	0.01443	136.09	1.86301e-05
214.918	0.01438	136.331	1.87842e-05
215.299	0.01445	136.573	1.90297e-05
215.683	0.01441	136.815	1.8323e-05
216.061	0.01441	137.059	1.90074e-05
216.44	0.0145	137.301	1.91974e-05
216.82	0.01448	137.543	1.84553e-05
217.199	0.01438	137.785	1.84081e-05
217.582	0.01446	138.027	1.88537e-05
217.962	0.01446	138.269	1.91528e-05
218.341	0.01443	138.51	1.89595e-05
218.722	0.01434	138.753	1.9076e-05
219.1	0.01441	138.995	1.87554e-05
219.479	0.01437	139.238	1.88355e-05
219.859	0.01439	139.48	1.84972e-05
220.236	0.01442	139.721	1.83775e-05
220.627	0.01435	139.963	1.74949e-05
221.024	0.01441	140.205	1.85924e-05
221.407	0.01445	140.447	1.88357e-05
221.786	0.01449	140.688	1.8698e-05
222.166	0.01444	140.93	1.91041e-05
222.56	0.01435	141.181	1.835e-05
222.941	0.0143	141.422	1.85206e-05
223.32	0.01434	141.663	1.90709e-05
223.699	0.01429	141.905	1.93674e-05
224.079	0.01443	142.148	1.89406e-05
224.459	0.0143	142.389	1.89659e-05
224.838	0.01442	142.631	1.97133e-05
225.207	0.01441	142.873	1.84751e-05
225.587	0.01439	143.116	1.87891e-05
225.968	0.01434	143.358	1.84e-05
226.365	0.01431	143.6	1.86597e-05
226.759	0.01441	143.841	1.82531e-05
227.154	0.01442	144.082	1.93042e-05
227.551	0.01443	144.324	1.89156e-05
227.93	0.01436	144.566	1.93002e-05
228.31	0.01438	144.808	1.88043e-05
228.707	0.01436	145.049	1.87399e-05
229.087	0.01433	145.29	1.86037e-05
229.467	0.01436	145.532	1.86829e-05
229.847	0.01435	145.774	1.8744e-05
230.227	0.01436	146.017	1.8017e-05
230.606	0.01428	146.259	1.88123e-05
230.985	0.01382	146.501	1.91237e-05
231.363	0.0144	146.743	1.91665e-05
231.742	0.01438	146.984	1.87984e-05
232.126	0.01432	147.226	1.90021e-05
232.518	0.01441	147.467	1.93663e-05
232.911	0.0144	147.709	1.91771e-05
233.303	0.01442	147.952	1.88988e-05
233.7	0.01436	148.193	1.8817e-05
234.08	0.01471	148.436	1.78269e-05
234.474	0.01476	148.679	1.92765e-05
234.853	0.01448	148.921	1.87142e-05
235.25	0.01436	149.163	1.90238e-05
235.643	0.01435	149.407	1.93685e-05
236.037	0.01439	149.649	1.95708e-05
236.438	0.01434	149.89	1.92049e-05
236.825	0.01445	150.142	1.89632e-05
237.212	0.01443	150.384	1.84917e-05
237.592	0.01439	150.625	1.86409e-05
237.971	0.01434	150.868	1.86305e-05
238.355	0.01443	151.11	1.87972e-05
238.766	0.01446	151.352	1.89106e-05
239.181	0.01439	151.594	1.86526e-05
239.566	0.01438	151.835	1.85363e-05
239.951	0.01441	152.076	1.79609e-05
240.336	0.01444	152.317	1.9169e-05
240.717	0.01434	152.559	1.9176e-05
241.101	0.01429	152.801	1.8707e-05
241.48	0.01428	153.045	1.91019e-05
241.861	0.01435	153.288	1.88096e-05
242.24	0.01442	153.53	1.8676e-05
242.625	0.01436	153.772	2.00555e-05
243.004	0.01429	154.025	1.8866e-05
243.384	0.01427	154.266	1.86975e-05
243.764	0.01443	154.508	1.874e-05
244.144	0.01442	154.75	1.89579e-05
244.524	0.01446	154.993	1.87896e-05
244.904	0.01445	155.235	1.90072e-05
245.316	0.0143	155.477	1.92422e-05
245.705	0.01441	155.719	1.91791e-05
246.084	0.01439	155.962	1.98514e-05
246.469	0.01432	156.203	1.85984e-05
246.848	0.01442	156.445	1.86757e-05
247.227	0.01443	156.687	1.87354e-05
247.606	0.01444	156.929	1.883e-05
247.986	0.01443	157.171	1.88547e-05
248.369	0.0143	157.413	1.89317e-05
248.755	0.01442	157.655	1.91133e-05
249.142	0.01435	157.897	1.87718e-05
249.527	0.01445	158.139	1.87964e-05
249.907	0.01446	158.39	1.88555e-05
250.293	0.01452	158.631	1.92108e-05
250.672	0.0144	158.873	1.89396e-05
251.056	0.0145	159.116	1.89467e-05
251.437	0.01451	159.357	1.91797e-05
251.809	0.01448	159.598	1.92736e-05
252.188	0.01452	159.839	1.97492e-05
252.57	0.01447	160.081	1.87326e-05
252.966	0.0144	160.323	1.88612e-05
253.346	0.01445	160.565	1.87991e-05
253.731	0.01445	160.808	1.85812e-05
254.115	0.01444	161.049	1.80866e-05
254.497	0.01452	161.291	1.92186e-05
254.883	0.01447	161.533	1.91738e-05
255.268	0.01446	161.774	1.88525e-05
255.653	0.01442	162.017	1.99132e-05
256.036	0.01444	162.258	1.91431e-05
256.421	0.0143	162.5	1.87361e-05
256.808	0.01442	162.742	1.88985e-05
257.187	0.01443	162.984	1.9147e-05
257.57	0.01436	163.226	1.9154e-05
257.95	0.01439	163.468	1.8438e-05
258.336	0.01442	163.71	1.91681e-05
258.72	0.01437	163.952	1.90032e-05
259.104	0.01432	164.193	1.93025e-05
259.485	0.01441	164.436	1.91205e-05
259.865	0.01441	164.679	1.90073e-05
260.244	0.01448	164.921	1.93405e-05
260.625	0.01439	165.163	1.897e-05
261.006	0.01433	165.415	1.80682e-05
261.386	0.01432	165.656	1.91039e-05
261.765	0.01436	165.898	1.92822e-05
262.131	0.01443	166.141	1.90495e-05
262.517	0.0143	166.383	1.86289e-05
262.904	0.01442	166.625	1.90295e-05
263.29	0.0144	166.867	1.93271e-05
263.68	0.0144	167.109	1.90266e-05
264.059	0.01423	167.352	1.90166e-05
264.44	0.01429	167.593	1.86484e-05
264.821	0.01428	167.834	1.89797e-05
265.201	0.01435	168.077	1.88334e-05
265.59	0.01438	168.32	1.87213e-05
265.97	0.01436	168.561	1.82519e-05
266.351	0.01439	168.804	1.93654e-05
266.731	0.01431	169.045	1.93554e-05
267.138	0.01426	169.286	1.89544e-05
267.518	0.01428	169.529	1.90804e-05
267.905	0.0143	169.77	1.87649e-05
268.289	0.01426	170.012	1.8857e-05
268.701	0.01436	170.254	1.92882e-05
269.086	0.01432	170.496	1.90578e-05
269.475	0.01439	170.738	1.90141e-05
269.861	0.01436	170.98	1.89703e-05
270.243	0.01441	171.222	1.90452e-05
270.627	0.01442	171.464	1.90353e-05
271.014	0.01442	171.706	1.90086e-05
271.402	0.01441	171.949	1.91847e-05
271.788	0.0143	172.191	1.90734e-05
272.167	0.01432	172.434	1.88778e-05
272.546	0.01432	172.676	1.89863e-05
272.925	0.01438	172.918	1.88922e-05
273.311	0.01437	173.161	1.93545e-05
273.699	0.01436	173.403	1.85357e-05
274.086	0.01438	173.644	1.91157e-05
274.474	0.0143	173.886	1.88535e-05
274.86	0.01433	174.127	1.89953e-05
275.239	0.01435	174.369	1.91705e-05
275.618	0.01436	174.611	1.85725e-05
275.998	0.01435	174.853	1.86806e-05
276.377	0.01441	175.094	1.88054e-05
276.757	0.0143	175.335	1.91651e-05
277.137	0.01432	175.577	1.87695e-05
277.518	0.01424	175.819	1.90115e-05
277.896	0.01434	176.06	1.95548e-05
278.279	0.01439	176.302	1.91932e-05
278.666	0.01428	176.546	1.86644e-05
279.058	0.0144	176.787	1.89729e-05
279.444	0.01436	177.028	1.92309e-05
279.823	0.01438	177.269	1.87532e-05
280.203	0.01436	177.512	1.87938e-05
280.582	0.01437	177.754	1.87676e-05
280.962	0.01438	177.996	1.90919e-05
281.34	0.01435	178.237	1.81482e-05
281.719	0.01438	178.479	1.89394e-05
282.098	0.01434	178.721	1.89132e-05
282.478	0.01433	178.963	1.95699e-05
282.863	0.0144	179.205	1.85779e-05
283.245	0.01429	179.448	1.85352e-05
283.633	0.01435	179.69	1.86423e-05
284.021	0.01433	179.931	1.88159e-05
284.401	0.01429	180.173	1.88231e-05
284.782	0.01427	180.415	1.83653e-05
285.163	0.0143	180.657	1.84225e-05
285.542	0.01427	180.9	1.90768e-05
285.923	0.01424	181.141	1.89513e-05
286.302	0.01429	181.383	1.87595e-05
286.682	0.01431	181.624	1.87834e-05
287.063	0.01431	181.867	1.9072e-05
287.442	0.01424	182.109	1.87315e-05
287.821	0.01426	182.351	1.88049e-05
288.201	0.01426	182.593	1.87956e-05
288.586	0.0142	182.834	1.83898e-05
288.967	0.01427	183.075	1.99496e-05
289.377	0.01417	183.317	1.90484e-05
289.766	0.01415	183.567	1.90056e-05
290.152	0.0143	183.81	1.88643e-05
290.532	0.01423	184.053	1.92011e-05
290.911	0.01426	184.294	1.87304e-05
291.291	0.01423	184.538	1.92644e-05
291.674	0.01427	184.779	1.87119e-05
292.055	0.01421	185.021	1.88343e-05
292.437	0.01427	185.266	1.89071e-05
292.818	0.01427	185.507	1.86514e-05
293.202	0.01427	185.749	1.84615e-05
293.582	0.01424	185.993	1.8042e-05
293.961	0.01426	186.235	1.91325e-05
294.34	0.01431	186.478	1.90575e-05
294.722	0.01432	186.72	1.92613e-05
295.107	0.01425	186.962	1.88915e-05
295.491	0.01428	187.204	1.8653e-05
295.876	0.01429	187.445	1.86603e-05
296.261	0.01429	187.688	1.85203e-05
296.651	0.01434	187.929	1.89691e-05
297.039	0.01433	188.171	1.88455e-05
297.427	0.01421	188.413	1.90651e-05
297.816	0.01431	188.655	1.89415e-05
298.195	0.01429	188.899	1.92097e-05
298.576	0.01428	189.14	1.90699e-05
298.954	0.01434	189.381	1.87346e-05
299.335	0.01431	189.622	1.87908e-05
299.715	0.0141	189.864	1.90586e-05
300.095	0.01423	190.107	1.90168e-05
300.46	0.01441	190.349	1.84543e-05
300.841	0.01425	190.591	1.91774e-05
301.221	0.01425	190.833	1.88592e-05
301.601	0.01434	191.077	1.89801e-05
301.981	0.0143	191.318	1.8435e-05
302.359	0.01455	191.56	1.89294e-05
302.739	0.01423	191.801	1.88555e-05
303.127	0.01431	192.042	1.85707e-05
303.509	0.01435	192.284	1.87888e-05
303.897	0.01422	192.526	1.84395e-05
304.293	0.01423	192.768	1.8706e-05
304.664	0.01434	193.01	1.8778e-05
305.044	0.01436	193.252	1.89632e-05
305.424	0.01431	193.494	1.8841e-05
305.805	0.01432	193.737	1.87996e-05
306.186	0.01431	193.978	1.87099e-05
306.574	0.01432	194.22	1.8265e-05
306.959	0.01436	194.462	1.90795e-05
307.345	0.01442	194.704	1.878e-05
307.729	0.01431	194.946	1.87227e-05
308.109	0.01421	195.188	1.86978e-05
308.488	0.01434	195.43	1.8995e-05
308.867	0.01433	195.672	1.86317e-05
309.247	0.01433	195.914	1.88483e-05
309.626	0.01432	196.156	1.90646e-05
309.991	0.01431	196.399	1.89912e-05
310.362	0.01438	196.64	1.85323e-05
310.75	0.01436	196.881	1.88449e-05
311.134	0.01422	197.123	1.8547e-05
311.517	0.01423	197.364	1.85543e-05
311.906	0.01431	197.608	1.88183e-05
312.287	0.01435	197.849	1.90019e-05
312.668	0.01433	198.091	1.89289e-05
313.047	0.01437	198.333	1.8936e-05
313.427	0.01435	198.575	1.86709e-05
313.814	0.01433	198.818	1.87742e-05
314.202	0.0143	199.06	1.91494e-05
314.589	0.01428	199.304	1.82769e-05
314.973	0.01432	199.545	1.87798e-05
315.353	0.01428	199.787	1.88509e-05
315.742	0.01429	200.028	1.89699e-05
316.129	0.01422	200.269	1.87856e-05
316.516	0.01425	200.511	1.86652e-05
316.899	0.01428	200.753	1.89754e-05
317.268	0.01424	200.995	1.87116e-05
317.656	0.01424	201.247	1.87504e-05
318.044	0.01432	201.489	1.90283e-05
318.427	0.01431	201.731	1.90036e-05
318.805	0.01428	201.974	1.8772e-05
319.186	0.0143	202.216	1.85407e-05
319.564	0.01422	202.459	1.82461e-05
319.931	0.01428	202.701	1.86189e-05
320.318	0.01425	202.944	1.89914e-05
320.707	0.01425	203.185	1.89668e-05
321.098	0.01424	203.428	1.92436e-05
321.482	0.01429	203.67	1.90286e-05
321.863	0.0143	203.914	1.85443e-05
322.242	0.01432	204.156	1.87734e-05
322.621	0.01432	204.398	1.90182e-05
323.001	0.01428	204.639	1.8044e-05
323.386	0.01426	204.881	1.89375e-05
323.774	0.01428	205.125	1.90237e-05
324.155	0.01426	205.366	1.90466e-05
324.541	0.0142	205.609	1.77108e-05
324.921	0.01418	205.851	1.85713e-05
325.3	0.01432	206.094	1.85943e-05
325.678	0.0143	206.336	1.87436e-05
326.058	0.01431	206.578	1.84039e-05
326.442	0.01422	206.82	1.83325e-05
326.822	0.0143	207.062	1.88757e-05
327.202	0.01433	207.303	1.87884e-05
327.582	0.0143	207.544	1.8654e-05
327.963	0.01433	207.786	1.90074e-05
328.342	0.01427	208.028	1.9219e-05
328.723	0.01428	208.27	1.88488e-05
329.104	0.01429	208.511	1.84474e-05
329.485	0.0143	208.752	1.87062e-05
329.864	0.01433	208.994	1.88076e-05
330.243	0.01434	209.235	1.84696e-05
330.624	0.01431	209.478	1.84299e-05
331.005	0.01431	209.72	1.89704e-05
331.384	0.01424	209.979	1.86949e-05
331.763	0.01427	210.221	1.89058e-05
332.141	0.01435	210.464	1.88972e-05
332.521	0.01429	210.706	1.8701e-05
332.899	0.01425	210.948	1.863e-05
333.278	0.01431	211.19	1.86373e-05
333.659	0.01436	211.432	1.86915e-05
334.04	0.01434	211.674	1.91362e-05
334.421	0.01423	211.915	1.84251e-05
334.799	0.01433	212.158	1.88694e-05
335.178	0.01438	212.399	1.89391e-05
335.558	0.01438	212.641	1.88839e-05
335.937	0.01439	212.883	1.90781e-05
336.316	0.01442	213.125	1.88359e-05
336.695	0.01436	213.366	1.86407e-05
337.075	0.01437	213.608	1.92395e-05
337.458	0.01435	213.851	1.89198e-05
337.839	0.01431	214.103	1.91133e-05
338.218	0.01427	214.345	1.88561e-05
338.598	0.01436	214.588	1.91119e-05
338.977	0.0143	214.829	1.87618e-05
339.357	0.01428	215.081	1.91568e-05
339.737	0.01426	215.323	1.91328e-05
340.124	0.01437	215.564	1.89073e-05
340.513	0.01439	215.806	1.8744e-05
340.893	0.01437	216.047	1.86583e-05
341.28	0.01432	216.288	1.86037e-05
341.669	0.01426	216.531	1.96948e-05
342.05	0.01435	216.773	1.87421e-05
342.43	0.0144	217.014	1.88577e-05
342.821	0.01435	217.256	1.90504e-05
343.206	0.01433	217.497	1.89494e-05
343.571	0.01434	217.738	1.87094e-05
343.952	0.0144	217.979	1.87322e-05
344.332	0.01434	218.22	2.00979e-05
344.712	0.01437	218.461	1.93331e-05
345.091	0.0143	218.703	1.86924e-05
345.47	0.01436	218.945	1.85918e-05
345.851	0.01437	219.186	1.88303e-05
346.236	0.0144	219.427	1.88992e-05
346.622	0.01438	219.669	1.8891e-05
347.007	0.0144	219.91	1.87289e-05
347.395	0.0145	220.151	1.86593e-05
347.776	0.01437	220.392	1.92048e-05
348.156	0.01421	220.634	1.90582e-05
348.537	0.01438	220.876	1.90039e-05
348.916	0.01436	221.118	1.98403e-05
349.296	0.01431	221.36	1.92485e-05
349.675	0.01425	221.602	1.86265e-05
350.055	0.0143	221.843	1.88639e-05
350.435	0.01438	222.085	1.88864e-05
350.825	0.01438	222.327	1.87098e-05
351.21	0.01434	222.568	1.85333e-05
351.597	0.01434	222.809	1.90612e-05
351.986	0.01434	223.051	1.90225e-05
352.372	0.01432	223.293	1.88155e-05
352.751	0.01433	223.534	1.8991e-05
353.132	0.01436	223.776	1.85243e-05
353.513	0.01435	224.018	1.87456e-05
353.893	0.01438	224.259	1.87834e-05
354.273	0.01437	224.5	1.87144e-05
354.653	0.01437	224.741	1.88133e-05
355.031	0.01433	224.983	1.88816e-05
355.412	0.01433	225.225	1.88278e-05
355.79	0.01441	225.467	1.90484e-05
356.179	0.01428	225.709	1.89794e-05
356.567	0.01438	225.95	1.888e-05
356.955	0.01435	226.192	1.8872e-05
357.334	0.01443	226.435	1.91835e-05
357.72	0.01441	226.676	1.89777e-05
358.107	0.0144	226.918	1.89393e-05
358.497	0.01437	227.159	1.8825e-05
358.884	0.01434	227.4	1.87564e-05
359.27	0.0144	227.642	1.89155e-05
359.657	0.01439	227.883	1.86647e-05
360.045	0.0143	228.124	1.89451e-05
360.425	0.01441	228.365	1.86946e-05
360.805	0.01442	228.606	1.84898e-05
361.184	0.01439	228.847	1.87245e-05
361.565	0.01438	229.088	1.88984e-05
361.952	0.01428	229.331	1.96624e-05
362.339	0.01437	229.573	1.91549e-05
362.727	0.01443	229.815	1.87839e-05
363.118	0.01437	230.056	1.89878e-05
363.487	0.0144	230.297	1.87381e-05
363.868	0.01437	230.538	1.89569e-05
364.247	0.01444	230.779	1.87377e-05
364.627	0.01441	231.03	1.90616e-05
365.005	0.01435	231.271	1.88727e-05
365.385	0.01436	231.512	1.82315e-05
365.765	0.01445	231.753	1.89626e-05
366.145	0.01439	231.994	1.85932e-05
366.529	0.01437	232.236	1.89018e-05
366.917	0.01435	232.476	1.85628e-05
367.3	0.0144	232.718	1.86003e-05
367.69	0.01434	232.959	1.8728e-05
368.069	0.01436	233.2	1.89459e-05
368.449	0.0144	233.441	1.80513e-05
368.829	0.01437	233.682	1.89153e-05
369.21	0.0143	233.923	1.90277e-05
369.59	0.01432	234.166	1.85545e-05
369.97	0.0144	234.409	1.9042e-05
370.35	0.01436	234.652	1.90192e-05
370.73	0.01428	234.893	1.89814e-05
371.118	0.01448	235.135	1.90336e-05
371.506	0.01441	235.386	1.90255e-05
371.885	0.01443	235.628	1.90028e-05
372.271	0.01436	235.87	1.93692e-05
372.649	0.01429	236.112	1.86282e-05
373.018	0.01437	236.353	1.88749e-05
373.397	0.01444	236.594	1.89121e-05
373.768	0.01441	236.835	1.89941e-05
374.148	0.0144	237.077	1.89266e-05
374.53	0.01429	237.328	1.89933e-05
374.908	0.0144	237.569	1.90453e-05
375.287	0.01443	237.812	1.87243e-05
375.668	0.01436	238.053	1.88211e-05
376.048	0.0144	238.294	1.87688e-05
376.428	0.01438	238.533	1.82546e-05
376.807	0.01434	238.779	1.87536e-05
377.187	0.01437	239.021	1.89247e-05
377.568	0.01437	239.262	1.92892e-05
377.949	0.01432	239.503	1.90285e-05
378.328	0.01431	239.744	1.91547e-05
378.707	0.01433	239.985	1.90727e-05
379.088	0.01432	240.227	1.89759e-05
379.468	0.01427	240.477	1.8775e-05
379.848	0.01433	240.719	1.88565e-05
380.236	0.0144	240.962	1.89973e-05
380.625	0.01435	241.205	1.78919e-05
381.006	0.01438	241.456	1.93526e-05
381.4	0.01441	241.698	1.91373e-05
381.79	0.01443	241.939	1.92038e-05
382.181	0.01437	242.181	1.88406e-05
382.571	0.01429	242.422	1.88776e-05
382.953	0.01434	242.664	1.87516e-05
383.34	0.01439	242.905	1.90253e-05
383.72	0.01435	243.147	1.8929e-05
384.098	0.0144	243.388	1.85963e-05
384.478	0.01436	243.629	1.90175e-05
384.858	0.01434	243.871	1.87884e-05
385.246	0.01439	244.112	1.88548e-05
385.635	0.01432	244.354	1.85964e-05
386.024	0.01435	244.595	1.7999e-05
386.414	0.01439	244.836	1.91422e-05
386.794	0.01437	245.077	1.8943e-05
387.174	0.01441	245.319	1.8965e-05
387.553	0.01432	245.56	1.89576e-05
387.933	0.01439	245.802	1.89354e-05
388.322	0.01436	246.053	1.8648e-05
388.71	0.01437	246.306	1.86698e-05
389.089	0.01436	246.547	1.86478e-05
389.477	0.01431	246.789	1.82877e-05
389.86	0.01436	247.03	1.89859e-05
390.252	0.01432	247.272	1.867e-05
390.64	0.01432	247.513	1.87067e-05
391.031	0.01437	247.755	1.88756e-05
391.413	0.01433	247.996	1.88536e-05
391.792	0.01429	248.237	1.84796e-05
392.175	0.01432	248.478	1.87803e-05
392.554	0.01434	248.719	1.88023e-05
392.933	0.0144	248.96	1.77403e-05
393.312	0.01439	249.201	1.87584e-05
393.695	0.01433	249.443	1.86341e-05
394.075	0.01432	249.685	1.86415e-05
394.46	0.01432	249.927	1.76689e-05
394.849	0.01429	250.169	1.85685e-05
395.232	0.01431	250.41	1.92191e-05
395.624	0.01435	250.651	1.87441e-05
396.003	0.01435	250.893	1.86055e-05
396.382	0.01436	251.134	1.87151e-05
396.763	0.01427	251.375	1.89268e-05
397.142	0.01434	251.616	1.87299e-05
397.52	0.01434	251.857	1.96268e-05
397.9	0.01428	252.098	1.94881e-05
398.277	0.0143	252.339	1.8315e-05
398.656	0.01436	252.581	1.88032e-05
399.045	0.0143	252.822	1.86358e-05
399.425	0.01434	253.074	1.91087e-05
399.817	0.01435	253.316	1.88104e-05
400.209	0.01436	253.559	1.87159e-05
400.59	0.01423	253.8	1.82e-05
400.969	0.01434	254.041	1.83529e-05
401.348	0.01434	254.282	1.84186e-05
401.733	0.01433	254.524	1.8702e-05
402.113	0.01427	254.765	1.86949e-05
402.503	0.01437	255.007	1.92681e-05
402.894	0.01438	255.249	1.86952e-05
403.284	0.0144	255.491	1.85866e-05
403.673	0.01435	255.733	1.8652e-05
404.053	0.01426	255.974	1.85146e-05
404.433	0.01436	256.215	1.8551e-05
404.812	0.01434	256.457	1.84137e-05
405.192	0.01437	256.698	1.87685e-05
405.572	0.01427	256.939	1.85011e-05
405.953	0.01432	257.18	1.87689e-05
406.333	0.01433	257.421	1.8704e-05
406.714	0.01438	257.662	1.89426e-05
407.106	0.01433	257.903	1.80834e-05
407.485	0.01434	258.145	1.80621e-05
407.866	0.0144	258.386	1.89069e-05
408.245	0.01436	258.628	1.88421e-05
408.63	0.01438	258.87	1.86475e-05
409.02	0.01433	259.112	1.85829e-05
409.407	0.0143	259.353	1.90227e-05
409.799	0.01437	259.594	1.69844e-05
410.18	0.01438	259.835	1.85621e-05
410.558	0.01437	260.078	1.88862e-05
410.94	0.01433	260.329	1.87782e-05
411.32	0.01436	260.57	1.90589e-05
411.707	0.01423	260.812	1.85342e-05
412.096	0.01424	261.054	1.87572e-05
412.486	0.01435	261.296	1.87072e-05
412.875	0.01436	261.539	1.76948e-05
413.255	0.01431	261.781	1.87794e-05
413.634	0.01425	262.025	1.88872e-05
414.014	0.01423	262.266	1.88802e-05
414.395	0.01432	262.507	1.87729e-05
414.774	0.01438	262.748	1.88089e-05
415.163	0.01438	262.989	1.85154e-05
415.553	0.01436	263.231	1.8881e-05
415.943	0.01432	263.487	1.85443e-05
416.322	0.01428	263.728	1.86806e-05
416.701	0.01438	263.97	1.89027e-05
417.082	0.01433	264.211	1.84095e-05
417.462	0.0143	264.452	1.83455e-05
417.854	0.01439	264.694	1.8982e-05
418.244	0.01441	264.936	1.8575e-05
418.634	0.01436	265.178	1.79397e-05
419.015	0.01436	265.419	1.89469e-05
419.379	0.01441	265.66	1.94252e-05
419.761	0.0144	265.902	1.88617e-05
420.14	0.01436	266.143	1.88834e-05
420.521	0.01437	266.385	1.87339e-05
420.914	0.0144	266.627	1.84705e-05
421.304	0.01445	266.868	1.90765e-05
421.682	0.01434	267.11	1.85995e-05
422.071	0.01442	267.351	1.85216e-05
422.45	0.01434	267.594	1.8828e-05
422.83	0.01444	267.835	1.85508e-05
423.21	0.01442	268.077	1.88854e-05
423.591	0.0144	268.318	1.86796e-05
423.97	0.01436	268.562	1.88859e-05
424.349	0.01436	268.813	1.83674e-05
424.729	0.01444	269.055	1.82756e-05
425.109	0.01443	269.297	1.92059e-05
425.487	0.01439	269.539	1.8901e-05
425.881	0.01435	269.781	1.88658e-05
426.27	0.01443	270.023	1.86321e-05
426.658	0.01444	270.264	1.88381e-05
427.047	0.01448	270.506	1.87179e-05
427.424	0.01441	270.747	1.84704e-05
427.804	0.0144	270.99	1.86196e-05
428.183	0.01438	271.231	1.88535e-05
428.563	0.01432	271.473	1.87194e-05
428.944	0.01451	271.714	1.80763e-05
429.323	0.0144	271.955	1.85364e-05
429.704	0.01438	272.197	1.92224e-05
430.083	0.01435	272.438	1.8933e-05
430.463	0.01428	272.679	1.88274e-05
430.843	0.01438	272.92	1.91313e-05
431.223	0.01439	273.162	1.89551e-05
431.603	0.0144	273.404	1.87227e-05
431.991	0.01436	273.646	1.84621e-05
432.383	0.01443	273.889	1.88221e-05
432.774	0.01435	274.13	1.86886e-05
433.166	0.01443	274.372	1.87243e-05
433.555	0.01448	274.614	1.88726e-05
433.935	0.01449	274.856	1.89081e-05
434.316	0.01441	275.098	1.8634e-05
434.695	0.01442	275.339	1.87119e-05
435.076	0.01443	275.582	1.91975e-05
435.455	0.01449	275.824	1.88111e-05
435.834	0.01449	276.065	1.85375e-05
436.213	0.01446	276.306	1.86856e-05
436.604	0.01436	276.548	1.87211e-05
436.995	0.01447	276.789	1.94727e-05
437.385	0.01441	277.03	1.89185e-05
437.765	0.01432	277.273	1.88698e-05
438.142	0.01441	277.516	1.91016e-05
438.521	0.01438	277.758	1.87584e-05
438.902	0.01443	277.999	1.87799e-05
439.282	0.01443	278.242	1.87453e-05
439.663	0.01445	278.483	1.90469e-05
440.042	0.01433	278.725	1.84522e-05
440.423	0.01436	278.966	1.86978e-05
440.804	0.01442	279.208	1.9111e-05
441.185	0.01447	279.45	1.87687e-05
441.565	0.01447	279.692	1.91116e-05
441.945	0.01441	279.933	1.88115e-05
442.324	0.01431	280.175	1.87072e-05
442.703	0.01439	280.416	1.8617e-05
443.083	0.01437	280.657	1.84849e-05
443.462	0.01446	280.899	1.84366e-05
443.841	0.01447	281.141	1.86953e-05
444.222	0.0144	281.383	1.85912e-05
444.601	0.01437	281.625	1.85848e-05
444.98	0.01445	281.866	1.8899e-05
445.359	0.01448	282.109	1.86138e-05
445.739	0.01447	282.361	1.84679e-05
446.12	0.01433	282.602	1.84337e-05
446.5	0.01443	282.844	1.82603e-05
446.878	0.01445	283.086	1.84906e-05
447.258	0.01441	283.327	1.83591e-05
447.638	0.01435	283.568	1.89507e-05
448.018	0.01436	283.809	1.84856e-05
448.396	0.01448	284.05	1.85487e-05
448.777	0.01437	284.301	1.84449e-05
449.156	0.01444	284.542	1.83831e-05
449.538	0.01439	284.785	1.82519e-05
449.917	0.01443	285.026	1.83151e-05
450.296	0.01443	285.268	1.85863e-05
450.676	0.01439	285.508	1.86077e-05
451.057	0.01438	285.75	1.84905e-05
451.44	0.01442	285.991	1.85674e-05
451.83	0.01437	286.232	1.83949e-05
452.221	0.01445	286.483	1.81115e-05
452.601	0.01445	286.725	1.88944e-05
452.989	0.01451	286.966	1.84314e-05
453.379	0.01452	287.208	1.86188e-05
453.768	0.01452	287.461	1.86952e-05
454.147	0.01452	287.703	1.90483e-05
454.527	0.01441	287.945	1.83786e-05
454.907	0.01451	288.188	1.85519e-05
455.297	0.01444	288.43	1.88633e-05
455.676	0.01441	288.671	1.86913e-05
456.066	0.01447	288.913	1.8823e-05
456.455	0.01449	289.155	1.85684e-05
456.843	0.01446	289.397	1.84932e-05
457.234	0.01447	289.638	1.85008e-05
457.624	0.01436	289.88	1.83568e-05
458.004	0.0144	290.138	1.85983e-05
458.383	0.01442	290.38	1.82891e-05
458.764	0.01445	290.622	1.86271e-05
459.143	0.01442	290.873	1.85932e-05
459.524	0.01435	291.114	1.84769e-05
459.904	0.0143	291.355	1.84983e-05
460.287	0.01439	291.596	1.84097e-05
460.666	0.01429	291.837	1.83211e-05
461.045	0.01441	292.079	1.86448e-05
461.425	0.01441	292.32	1.86798e-05
461.805	0.01445	292.562	1.90581e-05
462.185	0.01441	292.804	1.87361e-05
462.565	0.01439	293.045	1.87436e-05
462.944	0.01438	293.287	1.85728e-05
463.336	0.01437	293.528	1.88135e-05
463.727	0.01444	293.77	1.87251e-05
464.119	0.0144	294.012	1.8527e-05
464.501	0.01424	294.254	1.87675e-05
464.894	0.0143	294.497	1.84463e-05
465.277	0.01437	294.748	1.88507e-05
465.67	0.01433	294.989	1.85161e-05
466.054	0.01439	295.23	1.83049e-05
466.443	0.01442	295.473	1.83399e-05
466.829	0.01434	295.715	1.83612e-05
467.219	0.01432	295.956	1.85055e-05
467.601	0.01448	296.198	1.85678e-05
467.989	0.0143	296.439	1.88213e-05
468.368	0.01506	296.683	1.84464e-05
468.762	0.01445	296.924	1.86861e-05
469.15	0.01443	297.166	1.78204e-05
469.529	0.0144	297.408	1.86194e-05
469.908	0.01437	297.662	1.85857e-05
470.287	0.01432	297.904	1.89341e-05
470.668	0.01436	298.147	1.88325e-05
471.047	0.01437	298.388	1.83496e-05
471.437	0.01436	298.63	1.85752e-05
471.821	0.01437	298.873	1.78204e-05
472.213	0.01424	299.115	1.8359e-05
472.593	0.01433	299.358	1.8666e-05
472.973	0.01436	299.6	1.86463e-05
473.352	0.01438	299.842	1.83548e-05
473.731	0.0144	300.084	1.84304e-05
474.112	0.01435	300.328	1.85739e-05
474.493	0.01425	300.569	1.84049e-05
474.872	0.01438	300.811	1.85755e-05
475.255	0.01439	301.052	1.86374e-05
475.635	0.01444	301.293	1.88079e-05
475.999	0.0144	301.534	1.84763e-05
476.379	0.01433	301.775	1.85925e-05
476.758	0.01441	302.018	1.86407e-05
477.139	0.01449	302.259	1.8689e-05
477.517	0.01446	302.501	1.84933e-05
477.898	0.01443	302.743	1.86093e-05
478.278	0.01432	302.985	1.84815e-05
478.668	0.0144	303.227	1.8259e-05
479.059	0.0144	303.469	1.84021e-05
479.449	0.01435	303.71	1.87209e-05
479.839	0.01439	303.951	1.86473e-05
480.218	0.01435	304.203	1.8141e-05
480.612	0.01436	304.444	1.81352e-05
480.992	0.01439	304.686	1.87374e-05
481.372	0.01431	304.927	1.84344e-05
481.752	0.01433	305.168	1.86041e-05
482.133	0.01437	305.409	1.83013e-05
482.513	0.01434	305.662	1.92937e-05
482.908	0.01443	305.904	1.83434e-05
483.3	0.01441	306.146	1.83781e-05
483.691	0.0144	306.387	1.84667e-05
484.08	0.01439	306.628	1.85687e-05
484.47	0.0144	306.869	1.85763e-05
484.85	0.01436	307.112	1.8355e-05
485.23	0.01433	307.354	1.88743e-05
485.608	0.01429	307.596	1.88011e-05
485.989	0.0144	307.837	1.85665e-05
486.37	0.01443	308.078	1.87759e-05
486.749	0.01446	308.33	1.8716e-05
487.128	0.01429	308.574	1.89654e-05
487.507	0.01444	308.815	1.84758e-05
487.886	0.01438	309.056	1.84432e-05
488.267	0.01446	309.308	1.86655e-05
488.648	0.01437	309.55	1.8606e-05
489.03	0.01432	309.794	1.83049e-05
489.409	0.01437	310.036	1.81516e-05
489.788	0.01442	310.277	1.84947e-05
490.168	0.01437	310.519	1.88778e-05
490.548	0.01432	310.76	1.8577e-05
490.94	0.01442	311.001	1.88527e-05
491.321	0.01442	311.253	1.88198e-05
491.714	0.01437	311.495	1.86399e-05
492.08	0.01436	311.736	1.86609e-05
492.46	0.01424	311.978	1.85481e-05
492.839	0.01434	312.219	1.85157e-05
493.22	0.01439	312.461	1.83762e-05
493.6	0.01438	312.703	1.8531e-05
493.981	0.01436	312.944	1.85119e-05
494.361	0.01441	313.195	1.84392e-05
494.731	0.01445	313.436	1.86874e-05
495.11	0.01442	313.689	1.89484e-05
495.49	0.01442	313.932	1.87424e-05
495.869	0.0143	314.173	1.88968e-05
496.249	0.01441	314.417	1.84373e-05
496.629	0.0145	314.659	1.85117e-05
497.014	0.01439	314.901	1.84661e-05
497.403	0.01432	315.142	1.85004e-05
497.79	0.0144	315.384	1.78952e-05
498.181	0.01442	315.628	1.83692e-05
498.567	0.01433	315.869	1.86033e-05
498.947	0.01434	316.112	1.8185e-05
499.325	0.0144	316.353	1.79133e-05
499.705	0.0144	316.605	1.85063e-05
500.085	0.01439	316.846	1.8514e-05
500.478	0.0144	317.097	1.8229e-05
500.868	0.01439	317.338	1.83431e-05
501.257	0.01434	317.58	1.86564e-05
501.641	0.01446	317.821	1.81726e-05
502.022	0.01444	318.063	1.81804e-05
502.402	0.01437	318.304	1.86396e-05
502.783	0.01432	318.546	1.87268e-05
503.163	0.0144	318.787	1.84426e-05
503.555	0.01441	319.029	1.83442e-05
503.949	0.01441	319.27	1.87763e-05
504.343	0.01438	319.512	1.88369e-05
504.737	0.01436	319.754	1.85265e-05
505.128	0.01445	319.995	1.82692e-05
505.508	0.01445	320.236	1.83962e-05
505.888	0.01436	320.477	1.85761e-05
506.269	0.01444	320.718	1.84382e-05
506.648	0.01448	320.971	1.8697e-05
507.042	0.01446	321.213	1.86914e-05
507.435	0.01448	321.454	1.84346e-05
507.813	0.01437	321.705	1.85082e-05
508.192	0.01445	321.946	1.85027e-05
508.581	0.01444	322.187	1.85237e-05
508.964	0.01438	322.43	1.81615e-05
509.356	0.01443	322.671	1.85919e-05
509.736	0.01441	322.923	1.88105e-05
510.116	0.01434	323.165	1.86202e-05
510.496	0.01428	323.408	1.85619e-05
510.875	0.01439	323.659	1.80946e-05
511.255	0.01439	323.9	1.8287e-05
511.633	0.01439	324.142	1.84266e-05
512.014	0.01435	324.384	1.85266e-05
512.398	0.01426	324.626	1.84289e-05
512.789	0.0144	324.868	1.88844e-05
513.182	0.01441	325.109	1.84839e-05
513.573	0.01437	325.351	1.83468e-05
513.968	0.01439	325.592	1.84204e-05
514.348	0.0143	325.835	1.84281e-05
514.727	0.01428	326.077	1.85016e-05
515.107	0.01438	326.319	1.87328e-05
515.501	0.01439	326.57	1.83197e-05
515.886	0.0143	326.812	1.83669e-05
516.267	0.01422	327.054	1.85191e-05
516.649	0.01433	327.296	1.86188e-05
517.031	0.01432	327.539	1.8482e-05
517.409	0.01428	327.791	1.83583e-05
517.789	0.01429	328.033	1.82218e-05
518.169	0.01439	328.275	1.85574e-05
518.549	0.01429	328.516	1.91683e-05
518.928	0.01436	328.758	1.87039e-05
519.308	0.01446	328.999	1.84758e-05
519.688	0.01438	329.242	1.85359e-05
520.069	0.01436	329.484	1.80722e-05
520.448	0.01437	329.726	1.83942e-05
520.83	0.01444	329.977	1.83756e-05
521.21	0.01442	330.231	1.87233e-05
521.59	0.01433	330.473	1.80639e-05
521.97	0.01433	330.715	1.85032e-05
522.351	0.01424	330.957	1.82757e-05
522.736	0.01434	331.199	1.8571e-05
523.117	0.01443	331.44	1.84611e-05
523.497	0.01434	331.683	1.84558e-05
523.876	0.01435	331.925	1.84897e-05
524.255	0.01442	332.166	1.87716e-05
524.636	0.01439	332.408	1.85965e-05
525.017	0.01449	332.66	1.87997e-05
525.396	0.01439	332.901	1.87161e-05
525.775	0.01437	333.142	1.84369e-05
526.154	0.01442	333.383	1.72064e-05
526.533	0.01438	333.635	1.84653e-05
526.912	0.01434	333.876	1.86815e-05
527.292	0.01441	334.117	1.86501e-05
527.673	0.01441	334.358	1.83584e-05
528.052	0.01446	334.6	1.81059e-05
528.428	0.01432	334.843	1.88034e-05
528.808	0.01422	335.096	1.84595e-05
529.203	0.01435	335.339	1.84413e-05
529.588	0.01438	335.58	1.86051e-05
529.964	0.01437	335.821	1.78979e-05
530.343	0.01435	336.062	1.7711e-05
530.738	0.01428	336.313	1.85631e-05
531.134	0.01443	336.555	1.86098e-05
531.527	0.01443	336.797	1.85267e-05
531.917	0.01426	337.038	1.85344e-05
532.307	0.01433	337.279	1.8659e-05
532.698	0.01435	337.521	1.85629e-05
533.076	0.01444	337.764	1.82724e-05
533.457	0.01441	338.005	1.86043e-05
533.838	0.01441	338.246	1.86769e-05
534.218	0.01435	338.488	1.82829e-05
534.597	0.01425	338.73	1.78892e-05
534.977	0.01437	338.972	1.86741e-05
535.347	0.01439	339.213	1.86819e-05
535.728	0.01437	339.455	1.84437e-05
536.119	0.01438	339.696	1.85808e-05
536.51	0.01423	339.938	1.87956e-05
536.901	0.01443	340.18	1.85317e-05
537.292	0.01442	340.422	1.82938e-05
537.681	0.01435	340.663	1.8405e-05
538.06	0.0144	340.906	1.87229e-05
538.44	0.01433	341.148	1.93636e-05
538.819	0.0144	341.389	1.80798e-05
539.199	0.0144	341.641	1.83456e-05
539.58	0.01438	341.883	1.83406e-05
539.959	0.01439	342.125	1.84387e-05
540.339	0.01442	342.377	1.87817e-05
540.719	0.01437	342.619	1.85314e-05
541.099	0.01441	342.86	1.8449e-05
541.478	0.01446	343.102	1.85083e-05
541.858	0.01442	343.343	1.84002e-05
542.237	0.01438	343.585	1.89619e-05
542.615	0.0144	343.827	1.86604e-05
542.997	0.01445	344.068	1.81532e-05
543.377	0.01436	344.309	1.81997e-05
543.758	0.0144	344.55	1.8555e-05
544.154	0.0144	344.791	1.83827e-05
544.534	0.01439	345.043	1.86733e-05
544.93	0.0144	345.285	1.84367e-05
545.309	0.01437	345.527	1.88815e-05
545.701	0.01439	345.769	1.86451e-05
546.081	0.01439	346.011	1.85115e-05
546.472	0.01439	346.252	1.83267e-05
546.87	0.01435	346.493	1.87711e-05
547.249	0.01437	346.736	1.8445e-05
547.631	0.01429	346.978	1.83502e-05
548.01	0.01434	347.22	1.84991e-05
548.39	0.01429	347.462	1.84941e-05
548.769	0.0144	347.713	1.88479e-05
549.134	0.01438	347.956	1.83557e-05
549.515	0.0144	348.198	1.82866e-05
549.894	0.01439	348.439	1.87557e-05
550.273	0.01435	348.68	1.86097e-05
550.653	0.01425	348.933	1.82588e-05
551.034	0.01438	349.175	1.8369e-05
551.413	0.01442	349.427	1.85942e-05
551.792	0.01439	349.668	1.86148e-05
552.189	0.01443	349.909	1.8533e-05
552.572	0.01446	350.15	1.89117e-05
552.964	0.01444	350.392	1.68996e-05
553.356	0.01444	350.634	1.82114e-05
553.746	0.0144	350.876	1.82704e-05
554.138	0.01437	351.118	1.84826e-05
554.534	0.01432	351.361	1.82478e-05
554.926	0.0144	351.603	1.8562e-05
555.339	0.01443	351.845	1.86464e-05
555.718	0.01438	352.086	1.85011e-05
556.111	0.01431	352.328	1.85599e-05
556.496	0.01431	352.569	1.82872e-05
556.875	0.01444	352.811	1.82313e-05
557.252	0.01447	353.053	1.8647e-05
557.632	0.01439	353.296	1.84127e-05
558.012	0.01447	353.547	1.83566e-05
558.392	0.01444	353.79	1.84918e-05
558.772	0.01444	354.032	1.83214e-05
559.152	0.01441	354.273	1.84184e-05
559.532	0.01436	354.515	1.8159e-05
559.924	0.01435	354.766	1.83321e-05
560.302	0.01436	355.007	1.80856e-05
560.693	0.0145	355.259	1.81824e-05
561.076	0.01438	355.501	1.85335e-05
561.456	0.01439	355.743	1.86557e-05
561.838	0.01443	355.984	1.86508e-05
562.217	0.01448	356.226	1.83537e-05
562.61	0.01441	356.467	1.81076e-05
563	0.01443	356.708	1.87503e-05
563.391	0.01433	356.949	1.83773e-05
563.78	0.01444	357.191	1.82329e-05
564.17	0.01444	357.433	1.85072e-05
564.562	0.01441	357.674	1.83629e-05
564.953	0.01442	357.925	1.85227e-05
565.335	0.01438	358.166	1.83658e-05
565.727	0.01441	358.409	1.83863e-05
566.106	0.01445	358.65	1.83942e-05
566.486	0.01448	358.892	1.81994e-05
566.865	0.0144	359.133	1.86252e-05
567.245	0.01433	359.374	1.84938e-05
567.626	0.01443	359.625	1.88178e-05
568.006	0.01445	359.867	1.80918e-05
568.385	0.01442	360.109	1.82768e-05
568.765	0.01444	360.35	1.83226e-05
569.145	0.01434	360.592	1.81788e-05
569.527	0.01437	360.833	1.82752e-05
569.905	0.01435	361.074	1.87001e-05
570.284	0.01439	361.326	1.85435e-05
570.664	0.01437	361.568	1.86018e-05
571.045	0.01439	361.819	1.83948e-05
571.424	0.01449	362.062	1.84153e-05
571.805	0.01442	362.304	1.8461e-05
572.183	0.01433	362.545	1.83554e-05
572.563	0.01434	362.787	1.79596e-05
572.942	0.0144	363.029	1.84594e-05
573.321	0.01439	363.27	1.82782e-05
573.7	0.01436	363.512	1.76812e-05
574.079	0.01443	363.753	1.84704e-05
574.458	0.01447	363.994	1.82893e-05
574.837	0.0144	364.247	1.81081e-05
575.236	0.01438	364.488	1.81665e-05
575.627	0.01444	364.729	1.82373e-05
576.019	0.01435	364.971	1.82453e-05
576.41	0.01443	365.213	1.83161e-05
576.801	0.01451	365.455	1.81353e-05
577.192	0.01439	365.696	1.81307e-05
577.573	0.0144	365.948	1.84402e-05
577.967	0.01437	366.19	1.87119e-05
578.349	0.01439	366.431	1.86946e-05
578.741	0.01443	366.673	1.84638e-05
579.136	0.01443	366.914	1.83963e-05
579.522	0.01441	367.156	1.82912e-05
579.917	0.01444	367.398	1.82615e-05
580.3	0.01439	367.638	1.89596e-05
580.696	0.0144	367.88	1.81143e-05
581.085	0.01435	368.122	1.83856e-05
581.476	0.01434	368.363	1.85064e-05
581.865	0.01441	368.605	1.82134e-05
582.257	0.0144	368.846	1.84093e-05
582.624	0.01433	369.088	1.80539e-05
583.018	0.01443	369.331	1.85629e-05
583.399	0.01439	369.572	1.87711e-05
583.792	0.01434	369.814	1.84785e-05
584.172	0.01443	370.055	1.85364e-05
584.566	0.01438	370.297	1.79687e-05
584.95	0.01441	370.538	1.94404e-05
585.33	0.01441	370.779	1.81348e-05
585.711	0.01439	371.021	1.75801e-05
586.103	0.01429	371.286	1.89253e-05
586.495	0.01437	371.531	1.8933e-05
586.889	0.01421	371.772	1.83536e-05
587.281	0.01436	372.015	1.83865e-05
587.673	0.01428	372.256	1.84943e-05
588.07	0.01435	372.496	1.85022e-05
588.465	0.01428	372.738	1.84727e-05
588.859	0.01445	372.979	1.79939e-05
589.252	0.01447	373.22	1.83388e-05
589.632	0.01441	373.462	1.83966e-05
590.012	0.01435	373.703	1.86289e-05
590.392	0.01444	373.947	1.84248e-05
590.776	0.01445	374.199	1.84076e-05
591.168	0.01446	374.443	1.8428e-05
591.552	0.01438	374.684	1.78878e-05
591.946	0.01438	374.926	1.83691e-05
592.325	0.01443	375.167	1.86136e-05
592.723	0.01447	375.408	1.84472e-05
593.118	0.01441	375.65	1.85422e-05
593.498	0.01438	375.892	1.83386e-05
593.878	0.01433	376.134	1.82719e-05
594.257	0.0145	376.375	1.81182e-05
594.636	0.01454	376.616	1.85613e-05
595.015	0.01451	376.858	1.83952e-05
595.395	0.0144	377.099	1.84404e-05
595.776	0.01436	377.341	1.83986e-05
596.158	0.01443	377.584	1.83568e-05
596.539	0.01441	377.825	1.87497e-05
596.919	0.0145	378.065	1.83728e-05
597.298	0.01441	378.307	1.8331e-05
597.677	0.01443	378.548	1.85003e-05
598.055	0.01445	378.79	1.84462e-05
598.435	0.0145	379.031	1.84541e-05
598.814	0.01452	379.273	1.83628e-05
599.195	0.01446	379.514	1.8408e-05
599.574	0.01439	379.756	1.84035e-05
599.953	0.01448	379.998	1.83371e-05
600.347	0.01451	380.239	1.83698e-05
600.732	0.01451	380.48	1.86007e-05
601.127	0.01447	380.722	1.77543e-05
601.508	0.01444	380.964	1.83937e-05
601.888	0.01445	381.206	1.83768e-05
602.277	0.01451	381.447	1.85456e-05
602.658	0.01458	381.688	1.83433e-05
603.038	0.0145	381.929	1.82894e-05
603.419	0.01457	382.182	1.76667e-05
603.798	0.01444	382.423	1.85771e-05
604.177	0.01433	382.664	1.83749e-05
604.558	0.01455	382.906	1.83458e-05
604.939	0.0147	383.148	1.81067e-05
605.332	0.01438	383.389	1.84358e-05
605.724	0.01439	383.63	1.77277e-05
606.119	0.0144	383.881	1.8217e-05
606.512	0.01449	384.123	1.82127e-05
606.891	0.01437	384.364	1.82207e-05
607.268	0.01434	384.606	1.8315e-05
607.647	0.01441	384.857	1.76569e-05
608.026	0.01443	385.099	1.85526e-05
608.419	0.01442	385.341	1.84866e-05
608.811	0.01438	385.584	1.82111e-05
609.202	0.01446	385.826	1.84532e-05
609.595	0.01445	386.068	1.88798e-05
609.989	0.01442	386.311	1.84567e-05
610.388	0.01446	386.552	1.82554e-05
610.773	0.01436	386.794	1.83249e-05
611.176	0.01438	387.035	1.83575e-05
611.555	0.01443	387.276	1.77135e-05
611.936	0.01444	387.517	1.80168e-05
612.316	0.01444	387.759	1.8074e-05
612.695	0.0144	388.001	1.83894e-05
613.074	0.01438	388.243	1.85202e-05
613.469	0.01442	388.484	1.84053e-05
613.852	0.01442	388.726	1.85115e-05
614.243	0.01439	388.968	1.83352e-05
614.625	0.0143	389.21	1.83432e-05
615.019	0.01437	389.453	1.82775e-05
615.4	0.0144	389.694	1.80278e-05
615.795	0.01433	389.936	1.86861e-05
616.183	0.01442	390.177	1.82034e-05
616.574	0.01435	390.418	1.83831e-05
616.959	0.01434	390.659	1.84401e-05
617.354	0.01431	390.901	1.87177e-05
617.737	0.01439	391.143	1.8456e-05
618.116	0.01438	391.385	1.82189e-05
618.496	0.01428	391.626	1.82637e-05
618.876	0.01439	391.867	1.83819e-05
619.259	0.01441	392.11	1.83654e-05
619.639	0.01439	392.352	1.87896e-05
620.018	0.01434	392.595	1.85282e-05
620.414	0.0144	392.837	1.84627e-05
620.795	0.01443	393.079	1.83116e-05
621.176	0.01442	393.322	1.8552e-05
621.555	0.01443	393.564	1.85844e-05
621.95	0.01433	393.805	1.83723e-05
622.342	0.01438	394.047	1.80137e-05
622.721	0.0144	394.289	1.82783e-05
623.102	0.01443	394.531	1.82985e-05
623.481	0.01433	394.773	1.82332e-05
623.86	0.01443	395.014	1.84855e-05
624.239	0.01433	395.256	1.85545e-05
624.634	0.01444	395.497	1.85746e-05
625.027	0.01442	395.749	1.83994e-05
625.424	0.01442	396.004	1.82973e-05
625.817	0.01441	396.246	1.81956e-05
626.198	0.01444	396.487	1.84353e-05
626.577	0.01437	396.728	1.82482e-05
626.957	0.01444	396.98	1.87192e-05
627.337	0.01446	397.234	1.86538e-05
627.732	0.01445	397.476	1.85886e-05
628.113	0.01441	397.717	1.83652e-05
628.507	0.01434	397.959	1.85193e-05
628.89	0.01446	398.2	1.85881e-05
629.283	0.01442	398.442	1.8304e-05
629.667	0.01444	398.684	1.80321e-05
630.061	0.01437	398.925	1.83322e-05
630.443	0.01446	399.167	1.82307e-05
630.842	0.01447	399.408	1.81901e-05
631.221	0.01442	399.647	1.82955e-05
631.634	0.01451	399.888	1.84615e-05
632.013	0.01449	400.129	1.83723e-05
632.378	0.01448	400.372	1.84775e-05
632.742	0.01444	400.614	1.84126e-05
633.137	0.01436	400.855	1.83963e-05
633.516	0.01442	401.096	1.83557e-05
633.895	0.01444	401.339	1.84972e-05
634.275	0.01436	401.581	1.81897e-05
634.655	0.01443	401.822	1.85132e-05
635.035	0.01446	402.063	1.82665e-05
635.416	0.01449	402.305	1.82381e-05
635.798	0.01447	402.546	1.86099e-05
636.176	0.01443	402.787	1.82663e-05
636.555	0.01447	403.029	1.80441e-05
636.937	0.0145	403.27	1.84399e-05
637.317	0.01454	403.512	1.84843e-05
637.696	0.0145	403.753	1.82985e-05
638.086	0.01436	403.994	1.87908e-05
638.486	0.01446	404.245	1.85807e-05
638.882	0.01453	404.492	1.85644e-05
639.275	0.01445	404.733	1.83183e-05
639.668	0.01457	404.976	1.80965e-05
640.048	0.01448	405.219	1.81892e-05
640.428	0.01453	405.461	1.83181e-05
640.808	0.01447	405.704	1.76855e-05
641.187	0.01438	405.947	1.87934e-05
641.568	0.01449	406.188	1.8173e-05
641.948	0.01437	406.429	1.82536e-05
642.327	0.0144	406.672	1.82133e-05
642.705	0.01447	406.924	1.86438e-05
643.089	0.01443	407.165	1.8519e-05
643.486	0.01451	407.406	1.86236e-05
643.865	0.01446	407.648	1.83781e-05
644.263	0.01438	407.889	1.82896e-05
644.658	0.01435	408.141	1.82975e-05
645.048	0.01452	408.383	1.84985e-05
645.44	0.01444	408.624	1.81689e-05
645.836	0.0144	408.866	1.82132e-05
646.216	0.01444	409.107	1.82694e-05
646.595	0.01449	409.348	1.82414e-05
646.975	0.01441	409.6	1.82131e-05
647.355	0.01447	409.841	1.81971e-05
647.733	0.0145	410.083	1.85423e-05
648.113	0.01441	410.324	1.7804e-05
648.493	0.01447	410.565	1.83898e-05
648.873	0.0145	410.807	1.83497e-05
649.266	0.01444	411.048	1.84059e-05
649.663	0.0144	411.29	1.82335e-05
650.036	0.0145	411.532	1.81935e-05
650.431	0.01446	411.773	1.7901e-05
650.826	0.01445	412.015	1.81015e-05
651.217	0.01452	412.256	1.83019e-05
651.628	0.01445	412.498	1.837e-05
652.018	0.01453	412.749	1.84379e-05
652.419	0.0144	412.99	1.91425e-05
652.799	0.01451	413.232	1.86461e-05
653.191	0.01445	413.473	1.89062e-05
653.572	0.01445	413.714	1.8326e-05
653.952	0.01445	413.955	1.81901e-05
654.331	0.01451	414.197	1.82462e-05
654.711	0.01441	414.438	1.82303e-05
655.091	0.01443	414.68	1.80585e-05
655.486	0.0144	414.921	1.80906e-05
655.871	0.0144	415.161	1.82306e-05
656.265	0.01444	415.404	1.84423e-05
656.649	0.01456	415.646	1.84264e-05
657.045	0.01451	415.889	1.87698e-05
657.433	0.01448	416.13	1.80832e-05
657.827	0.01447	416.372	1.83427e-05
658.22	0.01441	416.616	1.83627e-05
658.612	0.01447	416.858	1.87657e-05
658.99	0.01449	417.099	1.87019e-05
659.37	0.01443	417.34	1.84348e-05
659.75	0.01446	417.591	1.8036e-05
660.129	0.01437	417.834	1.81398e-05
660.508	0.01442	418.075	1.79925e-05
660.877	0.01442	418.317	1.84429e-05
661.256	0.01439	418.559	1.8427e-05
661.636	0.01443	418.801	1.84709e-05
662.015	0.01442	419.043	1.83714e-05
662.395	0.01437	419.285	1.81406e-05
662.775	0.01443	419.526	1.81368e-05
663.155	0.01444	419.767	1.82643e-05
663.534	0.0144	420.008	1.82246e-05
663.932	0.01451	420.251	1.80179e-05
664.313	0.01446	420.492	1.80857e-05
664.692	0.01444	420.734	1.80939e-05
665.089	0.01452	420.976	1.83882e-05
665.47	0.01453	421.217	1.78717e-05
665.865	0.01451	421.459	1.82136e-05
666.249	0.0145	421.7	1.81859e-05
666.628	0.01452	421.942	1.79796e-05
667.012	0.01447	422.183	1.81188e-05
667.392	0.01448	422.425	1.82936e-05
667.771	0.01442	422.667	1.83136e-05
668.151	0.01452	422.91	1.82621e-05
668.531	0.01451	423.152	1.8425e-05
668.912	0.01449	423.395	1.82069e-05
669.293	0.0146	423.647	1.81435e-05
669.673	0.01449	423.889	1.83657e-05
670.052	0.01448	424.131	1.78267e-05
670.416	0.01436	424.375	1.74901e-05
670.796	0.01445	424.617	1.84493e-05
671.192	0.01438	424.859	1.8184e-05
671.586	0.01447	425.101	1.81208e-05
671.978	0.01444	425.342	1.82478e-05
672.374	0.01437	425.583	1.88973e-05
672.767	0.01449	425.825	1.8454e-05
673.16	0.01446	426.066	1.82127e-05
673.552	0.01454	426.319	1.81969e-05
673.944	0.01449	426.561	1.83949e-05
674.323	0.01436	426.803	1.82131e-05
674.701	0.0145	427.045	1.81382e-05
675.08	0.01445	427.286	1.82175e-05
675.459	0.01451	427.528	1.81545e-05
675.838	0.01449	427.77	1.82693e-05
676.223	0.01455	428.012	1.80759e-05
676.602	0.0145	428.253	1.81907e-05
676.985	0.01451	428.497	1.80685e-05
677.366	0.01447	428.749	1.79817e-05
677.749	0.01446	428.99	1.80965e-05
678.141	0.01442	429.233	1.81401e-05
678.522	0.01446	429.475	1.82193e-05
678.932	0.01453	429.716	1.83695e-05
679.312	0.01448	429.958	1.81764e-05
679.694	0.01447	430.199	1.87524e-05
680.073	0.01449	430.441	1.80507e-05
680.451	0.01448	430.683	1.81298e-05
680.83	0.01449	430.925	1.8268e-05
681.209	0.0144	431.177	1.82996e-05
681.593	0.01446	431.419	1.83432e-05
681.973	0.01439	431.66	1.81031e-05
682.366	0.01446	431.901	1.8194e-05
682.759	0.01452	432.142	1.8273e-05
683.151	0.01455	432.385	1.81866e-05
683.543	0.01457	432.627	1.80767e-05
683.938	0.01454	432.868	1.81203e-05
684.317	0.01451	433.109	1.86713e-05
684.696	0.01443	433.35	1.81602e-05
685.075	0.01448	433.591	1.82745e-05
685.453	0.0144	433.833	1.84596e-05
685.833	0.01442	434.075	1.7937e-05
686.212	0.01448	434.318	1.83106e-05
686.59	0.01449	434.57	1.81771e-05
686.97	0.01448	434.812	1.83267e-05
687.349	0.01454	435.054	1.82877e-05
687.727	0.0145	435.296	1.79188e-05
688.106	0.01448	435.537	1.87751e-05
688.488	0.0145	435.779	1.81118e-05
688.872	0.01453	436.021	1.80258e-05
689.251	0.01445	436.262	1.80458e-05
689.631	0.01444	436.504	1.82187e-05
690.011	0.01445	436.747	1.69678e-05
690.389	0.01435	436.988	1.72232e-05
690.769	0.01442	437.229	1.83607e-05
691.149	0.01449	437.47	1.85805e-05
691.546	0.0144	437.713	1.82476e-05
691.927	0.01443	437.954	1.78914e-05
692.307	0.0143	438.196	1.8593e-05
692.692	0.01446	438.437	1.8366e-05
693.084	0.01446	438.678	1.80805e-05
693.453	0.01452	438.931	1.80767e-05
693.848	0.0145	439.173	1.85311e-05
694.231	0.0145	439.415	1.85392e-05
694.609	0.01446	439.657	1.81482e-05
694.989	0.01457	439.898	1.80625e-05
695.37	0.01455	440.139	1.81293e-05
695.751	0.01455	440.382	1.84073e-05
696.129	0.01443	440.64	1.81689e-05
696.507	0.01454	440.882	1.81418e-05
696.889	0.01455	441.123	1.80328e-05
697.268	0.01452	441.366	1.8205e-05
697.648	0.01447	441.608	1.82015e-05
698.043	0.0144	441.85	1.81862e-05
698.424	0.01455	442.092	1.796e-05
698.819	0.01447	442.343	1.81672e-05
699.214	0.01451	442.586	1.82105e-05
699.593	0.01456	442.827	1.81367e-05
699.973	0.01447	443.069	1.82736e-05
700.351	0.01457	443.312	1.76029e-05
700.732	0.01454	443.554	1.81378e-05
701.111	0.01454	443.805	1.83096e-05
701.491	0.01453	444.047	1.82944e-05
701.87	0.01448	444.289	1.78932e-05
702.249	0.01456	444.531	1.83223e-05
702.629	0.0145	444.773	1.82837e-05
703.023	0.01448	445.015	1.80347e-05
703.422	0.01445	445.257	1.80896e-05
703.815	0.01451	445.499	1.84717e-05
704.196	0.01448	445.74	1.82812e-05
704.575	0.01449	445.988	1.84178e-05
704.956	0.01448	446.231	1.81456e-05
705.335	0.01445	446.473	1.83289e-05
705.714	0.01452	446.716	1.80336e-05
706.095	0.01456	446.958	1.81468e-05
706.474	0.01455	447.199	1.80267e-05
706.844	0.01445	447.44	1.86531e-05
707.225	0.01456	447.682	1.8428e-05
707.605	0.01456	447.924	1.83311e-05
707.984	0.01447	448.166	1.80595e-05
708.364	0.0146	448.407	1.83941e-05
708.746	0.01445	448.648	1.8239e-05
709.125	0.01437	448.89	1.79443e-05
709.505	0.01452	449.132	1.80224e-05
709.886	0.01454	449.373	1.82286e-05
710.269	0.01448	449.614	1.83183e-05
710.688	0.01445	449.856	1.78025e-05
711.08	0.01461	450.108	1.82646e-05
711.474	0.01456	450.349	1.80051e-05
711.874	0.01456	450.591	1.82111e-05
712.272	0.01447	450.834	1.81146e-05
712.667	0.01452	451.084	1.8239e-05
713.06	0.0146	451.326	1.85611e-05
713.439	0.01457	451.567	1.86739e-05
713.82	0.01458	451.809	1.94493e-05
714.2	0.01456	452.05	1.826e-05
714.58	0.01453	452.291	1.80242e-05
714.972	0.0146	452.532	1.79743e-05
715.367	0.01452	452.773	1.79477e-05
715.765	0.01459	453.014	1.80953e-05
716.164	0.01451	453.256	1.79874e-05
716.558	0.0146	453.497	1.78331e-05
716.954	0.01452	453.738	1.83869e-05
717.345	0.01449	453.98	1.84183e-05
717.725	0.01441	454.222	1.81595e-05
718.119	0.0145	454.464	1.79705e-05
718.498	0.01457	454.705	1.84311e-05
718.892	0.01456	454.947	1.81493e-05
719.291	0.01455	455.188	1.80068e-05
719.686	0.01454	455.43	1.77136e-05
720.08	0.01449	455.677	1.81623e-05
720.472	0.01452	455.919	1.82516e-05
720.866	0.01457	456.16	1.80976e-05
721.258	0.01455	456.401	1.821e-05
721.637	0.01455	456.643	1.82298e-05
722.018	0.01454	456.884	1.81801e-05
722.397	0.01442	457.125	1.79452e-05
722.777	0.01452	457.366	1.81618e-05
723.169	0.01444	457.607	1.81816e-05
723.563	0.01451	457.849	1.82129e-05
723.96	0.01444	458.091	1.81401e-05
724.353	0.01452	458.334	1.81946e-05
724.719	0.01455	458.585	1.80061e-05
725.098	0.01456	458.827	1.81184e-05
725.478	0.01448	459.068	1.80919e-05
725.858	0.01462	459.309	1.81001e-05
726.237	0.01456	459.55	1.80737e-05
726.618	0.01459	459.791	1.80126e-05
726.997	0.01458	460.032	1.80786e-05
727.394	0.0146	460.273	1.83756e-05
727.773	0.01454	460.514	1.82452e-05
728.152	0.01458	460.766	1.8057e-05
728.532	0.01462	461.008	1.74072e-05
728.911	0.0146	461.25	1.77041e-05
729.304	0.01463	461.493	1.81278e-05
729.683	0.01462	461.734	1.82514e-05
730.064	0.01461	461.976	1.8225e-05
730.459	0.01452	462.217	1.82332e-05
730.842	0.0146	462.46	1.79762e-05
731.237	0.01458	462.711	1.80535e-05
731.619	0.01453	462.954	1.80963e-05
732.014	0.01446	463.195	1.82428e-05
732.394	0.01466	463.437	1.81934e-05
732.775	0.01465	463.679	1.77984e-05
733.154	0.01459	463.93	1.9085e-05
733.533	0.01453	464.172	1.85288e-05
733.911	0.0146	464.414	1.818e-05
734.29	0.0146	464.655	1.80501e-05
734.671	0.01458	464.898	1.79663e-05
735.052	0.01462	465.139	1.82852e-05
735.445	0.01456	465.382	1.81093e-05
735.823	0.01459	465.624	1.82326e-05
736.203	0.01453	465.866	1.80453e-05
736.596	0.0145	466.108	1.8387e-05
736.977	0.01453	466.35	1.81192e-05
737.355	0.0146	466.592	1.82079e-05
737.736	0.01459	466.833	1.81817e-05
738.116	0.01448	467.075	1.8098e-05
738.496	0.01457	467.317	1.79798e-05
738.875	0.01455	467.558	1.78962e-05
739.255	0.01459	467.8	1.79734e-05
739.638	0.01457	468.041	1.79931e-05
740.03	0.0145	468.284	1.79554e-05
740.408	0.01456	468.525	1.80211e-05
740.805	0.01445	468.766	1.80408e-05
741.193	0.01451	469.007	1.80835e-05
741.573	0.01446	469.248	1.79197e-05
741.954	0.01455	469.499	1.85931e-05
742.334	0.01459	469.74	1.82228e-05
742.713	0.01455	469.982	1.81623e-05
743.092	0.01444	470.224	1.82393e-05
743.473	0.01455	470.465	1.82475e-05
743.854	0.01458	470.707	1.82328e-05
744.233	0.01453	470.95	1.83441e-05
744.614	0.01457	471.191	1.81003e-05
745.023	0.0146	471.442	1.81542e-05
745.418	0.0146	471.685	1.7441e-05
745.801	0.01457	471.928	1.79188e-05
746.194	0.01448	472.169	1.79729e-05
746.574	0.01463	472.41	1.82215e-05
746.953	0.01469	472.651	1.81267e-05
747.324	0.01456	472.893	1.82151e-05
747.705	0.01465	473.134	1.81776e-05
748.089	0.01463	473.376	1.78655e-05
748.468	0.0146	473.617	1.72906e-05
748.847	0.01449	473.858	1.78364e-05
749.228	0.01457	474.1	1.84277e-05
749.609	0.01456	474.341	1.83102e-05
749.988	0.01453	474.583	1.83984e-05
750.367	0.01458	474.824	1.73897e-05
750.746	0.01454	475.068	1.83691e-05
751.127	0.0146	475.31	1.81032e-05
751.507	0.01453	475.551	1.79972e-05
751.887	0.01454	475.793	1.80626e-05
752.271	0.01462	476.034	1.83448e-05
752.663	0.01459	476.276	1.87183e-05
753.043	0.01461	476.517	1.80988e-05
753.437	0.01454	476.759	1.78789e-05
753.817	0.01457	477	1.8218e-05
754.195	0.01458	477.241	1.79867e-05
754.59	0.01459	477.494	1.79036e-05
754.972	0.0146	477.737	1.80943e-05
755.364	0.01457	477.979	1.8285e-05
755.743	0.01453	478.221	1.77233e-05
756.121	0.01446	478.464	1.82672e-05
756.501	0.01455	478.707	1.81957e-05
756.88	0.01455	478.948	1.80786e-05
757.26	0.0145	479.19	1.803e-05
757.64	0.01454	479.431	1.79357e-05
758.02	0.01446	479.682	1.81147e-05
758.399	0.01453	479.923	1.81913e-05
758.779	0.01456	480.164	1.82678e-05
759.157	0.01451	480.405	1.81737e-05
759.537	0.01438	480.647	1.82274e-05
759.916	0.01452	480.889	1.82015e-05
760.297	0.0144	481.13	1.81416e-05
760.677	0.01452	481.372	1.81839e-05
761.057	0.01445	481.613	1.8249e-05
761.436	0.01454	481.855	1.82914e-05
761.817	0.01456	482.096	1.8186e-05
762.196	0.01451	482.337	1.81601e-05
762.576	0.01446	482.579	1.82479e-05
762.955	0.01455	482.82	1.79154e-05
763.335	0.0145	483.062	1.77533e-05
763.728	0.01451	483.303	1.77957e-05
764.11	0.01455	483.545	1.79516e-05
764.507	0.01453	483.787	1.80167e-05
764.887	0.01448	484.029	1.80704e-05
765.284	0.01451	484.271	1.81127e-05
765.664	0.01438	484.513	1.75877e-05
766.056	0.0145	484.754	1.81633e-05
766.44	0.0145	484.995	1.83644e-05
766.835	0.01446	485.236	1.78736e-05
767.22	0.01443	485.477	1.8018e-05
767.613	0.01443	485.719	1.80263e-05
[truncated: 56,212 more rows]

## Sheet: Fig. 6d
0	0.01831	1.50482e-05
1	0.01835	1.4756e-05
2	0.0183	1.46099e-05
3	0.0183	1.49021e-05
4	0.01828	1.37187e-05
5	0.01834	1.41424e-05
6	0.01828	1.43615e-05
7	0.01831	1.40547e-05
8	0.01831	1.44784e-05
9	0.01826	1.50482e-05
10	0.01831	1.49021e-05
11	0.01834	1.45369e-05
12	0.0183	1.49021e-05
13	0.01828	1.44054e-05
14	0.01833	1.51943e-05
15	0.01835	1.50482e-05
16	0.01826	1.40255e-05
17	0.01825	1.44638e-05
18	0.01825	1.30759e-05
19	0.01826	1.4756e-05
20	0.01826	1.43615e-05
21	0.01826	1.39379e-05
22	0.01828	1.49021e-05
23	0.01828	1.57787e-05
24	0.01833	1.423e-05
25	0.01824	1.50482e-05
26	0.01825	1.4756e-05
27	0.01823	1.50482e-05
28	0.01828	1.50482e-05
29	0.01825	1.49021e-05
30	0.01828	1.45661e-05
31	0.01828	1.442e-05
32	0.01828	1.39379e-05
33	0.01824	1.43615e-05
34	0.01819	1.42739e-05
35	0.01826	1.49021e-05
36	0.01831	1.442e-05
37	0.01825	1.51943e-05
38	0.01825	1.44346e-05
39	0.01826	1.442e-05
40	0.01826	1.45369e-05
41	0.01825	1.49021e-05
42	0.0183	1.423e-05
43	0.01823	1.53404e-05
44	0.01819	1.46099e-05
45	0.01825	1.4493e-05
46	0.01822	1.4756e-05
47	0.01823	1.43761e-05
48	0.01826	1.40693e-05
49	0.01819	1.3894e-05
50	0.01821	1.3032e-05
51	0.01818	1.43908e-05
52	0.01822	1.43615e-05
53	0.01817	1.42447e-05
54	0.01817	1.44346e-05
55	0.01825	1.46099e-05
56	0.01821	1.50482e-05
57	0.01821	1.40109e-05
58	0.01819	1.49021e-05
59	0.01826	1.4756e-05
60	0.01825	1.43761e-05
61	0.01824	1.49021e-05
62	0.01822	1.4756e-05
63	0.01826	1.4756e-05
64	0.01823	1.4756e-05
65	0.01814	1.4756e-05
66	0.01823	1.4756e-05
67	0.01817	1.44346e-05
68	0.01821	1.49021e-05
69	0.01818	1.4756e-05
70	0.01822	1.42593e-05
71	0.01816	1.43177e-05
72	0.01816	1.45807e-05
73	0.01822	1.49021e-05
74	0.01819	1.46099e-05
75	0.01819	1.43031e-05
76	0.01821	1.45222e-05
77	0.01819	1.45661e-05
78	0.01814	1.49021e-05
79	0.01817	1.46099e-05
80	0.01822	1.37333e-05
81	0.01813	1.4157e-05
82	0.01816	1.39232e-05
83	0.0181	1.442e-05
84	0.01814	1.4756e-05
85	0.01816	1.45369e-05
86	0.01817	1.45661e-05
87	0.01814	1.50482e-05
88	0.01816	1.4493e-05
89	0.01814	1.39232e-05
90	0.01814	1.40547e-05
91	0.01812	1.43177e-05
92	0.01813	1.37333e-05
93	0.0181	1.41862e-05
94	0.01809	1.41862e-05
95	0.01809	1.38794e-05
96	0.01809	1.46099e-05
97	0.018	1.32658e-05
98	0.01805	1.34411e-05
99	0.01803	1.35288e-05
100	0.01814	1.33535e-05
101	0.01807	1.39086e-05
102	0.01814	1.34996e-05
103	0.01803	1.40255e-05
104	0.01808	1.34119e-05
105	0.01806	1.42593e-05
106	0.0181	1.38064e-05
107	0.01806	1.38064e-05
108	0.01807	1.44784e-05
109	0.01809	1.45661e-05
110	0.01807	1.423e-05
111	0.0181	1.37041e-05
112	0.01803	1.43031e-05
113	0.01803	1.44638e-05
114	0.01808	1.40547e-05
115	0.01807	1.43177e-05
116	0.01801	1.3032e-05
117	0.01807	1.41716e-05
118	0.01803	1.32658e-05
119	0.01809	1.40547e-05
120	0.01805	1.43031e-05
121	0.0181	1.36457e-05
122	0.018	1.39379e-05
123	0.01803	1.3821e-05
124	0.01805	1.40255e-05
125	0.018	1.423e-05
126	0.01801	1.38502e-05
127	0.01798	1.36457e-05
128	0.01799	1.34996e-05
129	0.018	1.37333e-05
130	0.01801	1.37041e-05
131	0.01798	1.27252e-05
132	0.01794	1.42739e-05
133	0.01799	1.35726e-05
134	0.01801	1.35434e-05
135	0.01799	1.39379e-05
136	0.01798	1.40986e-05
137	0.01799	1.40255e-05
138	0.01798	1.33535e-05
139	0.01796	1.33681e-05
140	0.01794	1.33388e-05
141	0.01797	1.3631e-05
142	0.01794	1.27837e-05
143	0.01797	1.37479e-05
144	0.01797	1.37187e-05
145	0.01798	1.30028e-05
146	0.01792	1.37625e-05
147	0.01794	1.32804e-05
148	0.018	1.39086e-05
149	0.01797	1.33096e-05
150	0.01801	1.33973e-05
151	0.01792	1.34996e-05
152	0.01794	1.28713e-05
153	0.01797	1.3222e-05
154	0.01801	1.31781e-05
155	0.01794	1.40986e-05
156	0.01803	1.21847e-05
157	0.01801	1.36603e-05
158	0.01801	1.27837e-05
159	0.01796	1.34265e-05
160	0.01799	1.42447e-05
161	0.018	1.32658e-05
162	0.018	1.33827e-05
163	0.01794	1.30028e-05
164	0.01797	1.30905e-05
165	0.01794	1.37187e-05
166	0.01794	1.36018e-05
167	0.01792	1.38502e-05
168	0.01799	1.39817e-05
169	0.01803	1.33535e-05
170	0.01799	1.39963e-05
171	0.01794	1.35726e-05
172	0.01792	1.3295e-05
173	0.01792	1.34703e-05
174	0.01794	1.36749e-05
175	0.01803	1.49021e-05
176	0.01798	1.423e-05
177	0.01797	1.38794e-05
178	0.01796	1.44784e-05
179	0.01796	1.32512e-05
180	0.01798	1.3222e-05
181	0.01792	1.36603e-05
182	0.01794	1.37187e-05
183	0.01796	1.28567e-05
184	0.01783	1.41424e-05
185	0.01789	1.36895e-05
186	0.01787	1.36018e-05
187	0.01792	1.32512e-05
188	0.01794	1.30905e-05
189	0.01791	1.4157e-05
190	0.0179	1.34411e-05
191	0.01789	1.4157e-05
192	0.0179	1.30466e-05
193	0.01789	1.29882e-05
194	0.01787	1.35288e-05
195	0.01789	1.3558e-05
196	0.01784	1.31343e-05
197	0.01789	1.34996e-05
198	0.0179	1.27398e-05
199	0.01785	1.3222e-05
200	0.01791	1.27544e-05
201	0.01792	1.26083e-05
202	0.01782	1.30174e-05
203	0.01778	1.29005e-05
204	0.01782	1.41132e-05
205	0.01782	1.2696e-05
206	0.01778	1.26376e-05
207	0.01779	1.28275e-05
208	0.01778	1.22139e-05
209	0.01774	1.28129e-05
210	0.01774	1.25645e-05
211	0.01775	1.27691e-05
212	0.01776	1.33242e-05
213	0.01778	1.236e-05
214	0.01774	1.30759e-05
215	0.01778	1.4493e-05
216	0.01774	1.23892e-05
217	0.01767	1.33681e-05
218	0.01775	1.24915e-05
219	0.01771	1.236e-05
220	0.01772	1.27837e-05
221	0.01773	1.24184e-05
222	0.01767	1.28859e-05
223	0.01774	1.30613e-05
224	0.01774	1.21262e-05
225	0.01771	1.21262e-05
226	0.01766	1.26522e-05
227	0.01767	1.24184e-05
228	0.01766	1.21701e-05
229	0.01767	1.16587e-05
230	0.01765	1.236e-05
231	0.01765	1.2433e-05
232	0.01772	1.23892e-05
233	0.01764	1.19217e-05
234	0.01752	1.16879e-05
235	0.01757	1.24915e-05
236	0.01761	1.18194e-05
237	0.01755	1.20386e-05
238	0.01758	1.18486e-05
239	0.01761	1.20678e-05
240	0.01763	1.26522e-05
241	0.0176	1.28275e-05
242	0.0176	1.24038e-05
243	0.01761	1.20824e-05
244	0.0176	1.21408e-05
245	0.01765	1.29882e-05
246	0.01765	1.2097e-05
247	0.01763	1.24769e-05
248	0.01765	1.29152e-05
249	0.01763	1.29298e-05
250	0.01764	1.23746e-05
251	0.01767	1.3032e-05
252	0.01758	1.25937e-05
253	0.0176	1.23015e-05
254	0.01766	1.29298e-05
255	0.01763	1.24184e-05
256	0.01762	1.21408e-05
257	0.01761	1.236e-05
258	0.01762	1.2433e-05
259	0.01766	1.1834e-05
260	0.01762	1.23746e-05
261	0.01763	1.30905e-05
262	0.01763	1.17902e-05
263	0.01755	1.25791e-05
264	0.0176	1.22869e-05
265	0.01758	1.26522e-05
266	0.01763	1.17902e-05
267	0.01763	1.22139e-05
268	0.01761	1.18194e-05
269	0.01758	1.23015e-05
270	0.01758	1.20824e-05
271	0.01758	1.17171e-05
272	0.01754	1.14688e-05
273	0.01755	1.19947e-05
274	0.01755	1.16003e-05
275	0.01756	1.1761e-05
276	0.01755	1.14834e-05
277	0.01752	1.1498e-05
278	0.01754	1.16587e-05
279	0.01754	1.12642e-05
280	0.01753	1.14249e-05
281	0.01752	1.19363e-05
282	0.01755	1.17464e-05
283	0.01757	1.20386e-05
284	0.01753	1.17464e-05
285	0.01751	1.21554e-05
286	0.01755	1.16149e-05
287	0.01754	1.12204e-05
288	0.01756	1.18779e-05
289	0.01752	1.13081e-05
290	0.01749	1.12935e-05
291	0.01752	1.15272e-05
292	0.01754	1.17025e-05
293	0.01754	1.12642e-05
294	0.01751	1.15564e-05
295	0.01748	1.12496e-05
296	0.0175	1.18779e-05
297	0.01751	1.26522e-05
298	0.01755	1.16441e-05
299	0.01753	1.18779e-05
300	0.01755	1.23746e-05
301	0.01753	1.16879e-05
302	0.01749	1.16295e-05
303	0.01748	1.13665e-05
304	0.0175	1.1498e-05
305	0.01754	1.14834e-05
306	0.01749	1.20386e-05
307	0.01754	1.21701e-05
308	0.01748	1.16149e-05
309	0.01751	1.16733e-05
310	0.0175	1.19801e-05
311	0.01747	1.16149e-05
312	0.01743	1.14103e-05
313	0.01745	1.18194e-05
314	0.01744	1.14103e-05
315	0.01748	1.1571e-05
316	0.01743	1.17756e-05
317	0.01746	1.16587e-05
318	0.01746	1.13373e-05
319	0.01747	1.13519e-05
320	0.01748	1.17464e-05
321	0.01747	1.13081e-05
322	0.01744	1.17756e-05
323	0.01741	1.21847e-05
324	0.01739	1.18486e-05
325	0.01741	1.12058e-05
326	0.01741	1.10889e-05
327	0.01741	1.22139e-05
328	0.01741	1.10305e-05
329	0.01741	1.12496e-05
330	0.01738	1.12642e-05
331	0.01738	1.09428e-05
332	0.01739	1.14249e-05
333	0.01741	1.07383e-05
334	0.0174	1.15126e-05
335	0.01739	1.0972e-05
336	0.01726	1.14249e-05
337	0.01741	1.13519e-05
338	0.01743	1.08844e-05
339	0.01741	1.07821e-05
340	0.0174	1.14249e-05
341	0.01741	1.13373e-05
342	0.01739	1.14396e-05
343	0.01732	1.13081e-05
344	0.01743	1.0899e-05
345	0.01739	1.08844e-05
346	0.01738	1.10597e-05
347	0.0174	1.11474e-05
348	0.01741	1.10159e-05
349	0.01741	1.12642e-05
350	0.01736	1.16441e-05
351	0.01738	1.1162e-05
352	0.01739	1.06798e-05
353	0.01738	1.06652e-05
354	0.0174	1.13373e-05
355	0.0174	1.11766e-05
356	0.01738	1.11912e-05
357	0.01737	1.10159e-05
358	0.01737	1.07237e-05
359	0.01733	1.11327e-05
360	0.01741	1.12496e-05
361	0.01737	1.0899e-05
362	0.01735	1.15418e-05
363	0.01735	1.13227e-05
364	0.01743	1.05776e-05
365	0.01736	1.10159e-05
366	0.01738	1.08406e-05
367	0.01736	1.16441e-05
368	0.0174	1.11035e-05
369	0.01738	1.13081e-05
370	0.0174	1.11327e-05
371	0.01737	1.07529e-05
372	0.01741	1.1162e-05
373	0.01741	1.19947e-05
374	0.01744	1.13957e-05
375	0.01739	1.15857e-05
376	0.01745	1.11474e-05
377	0.01738	1.10159e-05
378	0.0174	1.10305e-05
379	0.01739	1.1235e-05
380	0.01739	1.14396e-05
381	0.01738	1.19217e-05
382	0.01743	1.10451e-05
383	0.01737	1.07091e-05
384	0.01732	1.07675e-05
385	0.01738	1.18048e-05
386	0.01739	1.17025e-05
387	0.01737	1.17464e-05
388	0.01739	1.18632e-05
389	0.01739	1.13811e-05
390	0.01739	1.06798e-05
391	0.01733	1.13519e-05
392	0.01732	1.11474e-05
393	0.01732	1.11327e-05
394	0.01737	1.08844e-05
395	0.01732	1.10159e-05
396	0.01733	1.08844e-05
397	0.01731	1.1571e-05
398	0.01735	1.09866e-05
399	0.01729	1.06652e-05
400	0.01727	1.11327e-05
401	0.0173	1.1235e-05
402	0.01728	1.09574e-05
403	0.01726	1.04899e-05
404	0.01727	1.10159e-05
405	0.01726	1.12935e-05
406	0.01728	1.04899e-05
407	0.01724	1.12058e-05
408	0.01726	1.18486e-05
409	0.01727	1.03876e-05
410	0.0172	1.16587e-05
411	0.01722	1.09574e-05
412	0.01729	1.10159e-05
413	0.01723	1.04169e-05
414	0.01726	1.02708e-05
415	0.01723	1.06068e-05
416	0.01716	1.0636e-05
417	0.01724	1.12642e-05
418	0.01724	1.08698e-05
419	0.01727	1.07675e-05
420	0.01724	1.04461e-05
421	0.01721	1.16295e-05
422	0.01726	1.04023e-05
423	0.01722	9.8763e-06
424	0.0172	1.14396e-05
425	0.01721	1.09574e-05
426	0.01722	1.05776e-05
427	0.01718	1.05045e-05
428	0.01722	1.00808e-05
429	0.0172	1.0373e-05
430	0.01715	1.05922e-05
431	0.0172	1.04899e-05
432	0.01716	1.04607e-05
433	0.01718	1.00954e-05
434	0.01718	1.03584e-05
435	0.01718	1.09282e-05
436	0.01718	1.04753e-05
437	0.01717	1.03584e-05
438	0.01714	1.07237e-05
439	0.01715	1.06945e-05
440	0.01716	1.03e-05
441	0.01714	1.08552e-05
442	0.01717	1.08113e-05
443	0.01712	1.05922e-05
444	0.01713	1.05484e-05
445	0.01714	1.04023e-05
446	0.01713	1.03e-05
447	0.01713	1.01247e-05
448	0.01707	9.97857e-06
449	0.01707	1.01685e-05
450	0.01712	9.61332e-06
451	0.01707	1.05922e-05
452	0.01712	1.05922e-05
453	0.01708	1.00954e-05
454	0.01705	9.83247e-06
455	0.01713	1.00224e-05
456	0.01713	9.83247e-06
457	0.01707	9.05814e-06
458	0.01706	1.02269e-05
459	0.01704	1.01247e-05
460	0.01708	8.9997e-06
461	0.01705	1.04023e-05
462	0.01703	9.67176e-06
463	0.01711	1.00516e-05
464	0.01708	9.45261e-06
465	0.01701	1.01393e-05
466	0.01704	1.04607e-05
467	0.01704	9.97857e-06
468	0.01704	1.0037e-05
469	0.01703	9.78864e-06
470	0.01707	9.5841e-06
471	0.01704	1.02123e-05
472	0.01699	9.8763e-06
473	0.01707	1.01539e-05
474	0.01706	1.04461e-05
475	0.01706	9.8763e-06
476	0.01705	1.00954e-05
477	0.01704	9.77403e-06
478	0.01704	9.45261e-06
479	0.01699	9.89091e-06
480	0.01701	1.00808e-05
481	0.01703	9.78864e-06
482	0.01701	9.52566e-06
483	0.01701	9.71559e-06
484	0.01702	9.83247e-06
485	0.01699	9.68637e-06
486	0.01699	9.70098e-06
487	0.01697	1.01685e-05
488	0.01696	9.56949e-06
489	0.01695	9.40878e-06
490	0.01697	9.40878e-06
491	0.01696	9.05814e-06
492	0.01695	9.94935e-06
493	0.01696	9.89091e-06
494	0.01699	9.18963e-06
495	0.0169	9.21885e-06
496	0.01692	9.26268e-06
497	0.0169	8.98509e-06
498	0.0169	8.59063e-06
499	0.0169	8.97048e-06
500	0.01694	9.7302e-06
501	0.01694	9.33573e-06
502	0.01689	8.72211e-06
503	0.01688	9.27729e-06
504	0.0169	9.13119e-06
505	0.0169	9.16041e-06
506	0.0169	9.07275e-06
507	0.01693	9.54027e-06
508	0.01699	9.77403e-06
509	0.01687	9.26268e-06
510	0.01689	9.08736e-06
511	0.0169	8.98509e-06
512	0.01684	9.04353e-06
513	0.01692	8.60524e-06
514	0.0169	9.1458e-06
515	0.0169	9.36495e-06
516	0.01687	9.49644e-06
517	0.01688	9.27729e-06
518	0.01685	9.10197e-06
519	0.0169	8.88282e-06
520	0.0169	8.95587e-06
521	0.0169	9.16041e-06
522	0.01685	9.52566e-06
523	0.0169	9.1458e-06
524	0.0169	8.57602e-06
525	0.01688	9.21885e-06
526	0.0169	9.56949e-06
527	0.0169	9.71559e-06
528	0.0169	9.11658e-06
529	0.01692	9.32112e-06
530	0.0169	9.45261e-06
531	0.01692	9.26268e-06
532	0.01687	9.96396e-06
533	0.01689	9.2919e-06
534	0.0169	9.20424e-06
535	0.01688	9.37956e-06
536	0.0169	9.16041e-06
537	0.01689	9.11658e-06
538	0.0169	9.2919e-06
539	0.01687	9.30651e-06
540	0.01686	8.75133e-06
541	0.0169	8.79516e-06
542	0.01687	9.10197e-06
543	0.0169	9.32112e-06
544	0.01689	9.04353e-06
545	0.01676	9.10197e-06
546	0.01688	8.95587e-06
547	0.01683	9.48183e-06
548	0.01686	8.91204e-06
549	0.0168	8.83899e-06
550	0.01684	8.60524e-06
551	0.01683	8.5468e-06
552	0.01685	8.86821e-06
553	0.01683	9.17502e-06
554	0.01682	9.49644e-06
555	0.01682	9.54027e-06
556	0.01685	9.07275e-06
557	0.01683	9.26268e-06
558	0.01684	9.90552e-06
559	0.01686	9.01431e-06
560	0.01686	8.86821e-06
561	0.01682	8.92665e-06
562	0.01685	9.35034e-06
563	0.0168	8.97048e-06
564	0.01683	9.71559e-06
565	0.01687	9.36495e-06
566	0.01686	9.21885e-06
567	0.01686	9.02892e-06
568	0.01685	9.33573e-06
569	0.01683	9.37956e-06
570	0.01683	8.92665e-06
571	0.01681	9.24807e-06
572	0.01686	8.91204e-06
573	0.01682	8.80977e-06
574	0.01681	8.91204e-06
575	0.01685	8.75133e-06
576	0.01687	9.23346e-06
577	0.01684	9.23346e-06
578	0.01683	8.44453e-06
579	0.01685	9.51105e-06
580	0.01685	9.27729e-06
581	0.01685	9.39417e-06
582	0.01681	8.98509e-06
583	0.01683	8.98509e-06
584	0.01681	9.11658e-06
585	0.01682	9.01431e-06
586	0.01683	9.08736e-06
587	0.01686	9.30651e-06
588	0.01689	9.18963e-06
589	0.01683	9.18963e-06
590	0.01681	9.10197e-06
591	0.01681	9.18963e-06
592	0.01682	9.01431e-06
593	0.01685	9.35034e-06
594	0.01685	8.07928e-06
595	0.01685	8.67828e-06
596	0.01684	8.88282e-06
597	0.01684	8.86821e-06
598	0.01682	8.66367e-06
599	0.01683	9.52566e-06
600	0.01682	9.36495e-06
601	0.01684	8.86821e-06
602	0.01686	9.08736e-06
603	0.01677	9.10197e-06
604	0.0169	8.75133e-06
605	0.01686	9.48183e-06
606	0.01689	8.73672e-06
607	0.01686	9.13119e-06
608	0.01687	9.42339e-06
609	0.01684	8.75133e-06
610	0.01682	9.05814e-06
611	0.01681	8.7075e-06
612	0.01679	9.11658e-06
613	0.01683	8.50297e-06
614	0.0168	8.56141e-06
615	0.01677	8.28382e-06
616	0.01679	9.20424e-06
617	0.01678	9.26268e-06
618	0.01677	8.91204e-06
619	0.01683	8.64906e-06
620	0.01678	8.59063e-06
621	0.01678	8.31304e-06
622	0.01679	9.08736e-06
623	0.01677	8.64906e-06
624	0.0168	8.37148e-06
625	0.01679	8.7075e-06
626	0.01674	8.76594e-06
627	0.01681	8.76594e-06
628	0.01678	9.37956e-06
629	0.0168	8.48836e-06
630	0.01674	9.04353e-06
631	0.01681	9.37956e-06
632	0.01681	8.73672e-06
633	0.01683	8.60524e-06
634	0.01681	8.73672e-06
635	0.01676	9.01431e-06
636	0.0168	8.98509e-06
637	0.01681	8.7075e-06
638	0.01677	8.79516e-06
639	0.01677	9.24807e-06
640	0.01684	8.5468e-06
641	0.01678	8.12311e-06
642	0.01679	9.438e-06
643	0.01674	9.08736e-06
644	0.01679	8.8536e-06
645	0.0168	9.04353e-06
646	0.01679	9.27729e-06
647	0.0168	8.16694e-06
648	0.01679	8.97048e-06
649	0.01673	8.47375e-06
650	0.0168	9.33573e-06
651	0.0168	8.79516e-06
652	0.01676	8.75133e-06
653	0.01679	9.01431e-06
654	0.01676	9.05814e-06
655	0.01674	8.86821e-06
656	0.01676	8.47375e-06
657	0.01676	8.98509e-06
658	0.01677	8.80977e-06
659	0.01673	8.98509e-06
660	0.01677	8.42992e-06
661	0.01673	8.97048e-06
662	0.01673	8.32765e-06
663	0.01681	8.35687e-06
664	0.01674	9.17502e-06
665	0.01677	8.94126e-06
666	0.01672	8.45914e-06
667	0.01673	8.5468e-06
668	0.01671	8.32765e-06
669	0.01669	8.47375e-06
670	0.01673	8.66367e-06
671	0.01669	8.53219e-06
672	0.01673	8.4007e-06
673	0.01676	8.48836e-06
674	0.01671	8.23999e-06
675	0.01673	8.19616e-06
676	0.01668	8.69289e-06
677	0.01673	8.03545e-06
678	0.01673	8.38609e-06
679	0.01671	8.80977e-06
680	0.01669	8.64906e-06
681	0.01674	8.72211e-06
682	0.01672	8.57602e-06
683	0.01673	8.92665e-06
684	0.01669	8.92665e-06
685	0.01672	8.73672e-06
686	0.0167	8.78055e-06
687	0.01673	9.24807e-06
688	0.01674	8.9997e-06
689	0.01674	9.1458e-06
690	0.01673	8.8536e-06
691	0.01673	8.63445e-06
692	0.01672	8.83899e-06
693	0.01672	8.44453e-06
694	0.01665	8.61984e-06
695	0.01668	8.72211e-06
696	0.0167	8.44453e-06
697	0.0167	8.37148e-06
698	0.0167	8.63445e-06
699	0.01668	8.63445e-06
700	0.0167	8.47375e-06
701	0.01669	8.64906e-06
702	0.01673	8.89743e-06
703	0.0167	8.37148e-06
704	0.01671	8.48836e-06
705	0.01665	8.56141e-06
706	0.01665	8.56141e-06
707	0.01668	8.92665e-06
708	0.0167	8.82438e-06
709	0.0167	8.94126e-06
710	0.01672	8.19616e-06
711	0.01669	8.88282e-06
712	0.01671	8.63445e-06
713	0.01669	8.5468e-06
714	0.01671	8.94126e-06
715	0.01673	8.69289e-06
716	0.0167	8.86821e-06
717	0.01671	7.74325e-06
718	0.01668	8.91204e-06
719	0.01674	8.37148e-06
720	0.01668	8.23999e-06
721	0.01669	8.5468e-06
722	0.01673	8.92665e-06
723	0.01672	8.66367e-06
724	0.01671	8.38609e-06
725	0.01677	8.89743e-06
726	0.01673	8.95587e-06
727	0.01673	8.73672e-06
728	0.01672	9.07275e-06
729	0.0167	8.72211e-06
730	0.01676	9.07275e-06
731	0.01673	8.61984e-06
732	0.01668	8.1085e-06
733	0.01671	8.73672e-06
734	0.0167	8.66367e-06
735	0.01664	8.41531e-06
736	0.01667	8.19616e-06
737	0.01667	8.66367e-06
738	0.01668	8.28382e-06
739	0.01671	8.19616e-06
740	0.01668	8.73672e-06
741	0.01669	8.29843e-06
742	0.01669	8.64906e-06
743	0.0167	8.61984e-06
744	0.01672	8.61984e-06
745	0.01667	8.12311e-06
746	0.01664	8.67828e-06
747	0.01667	7.88935e-06
748	0.01665	8.02084e-06
749	0.01663	8.2546e-06
750	0.01669	8.53219e-06
751	0.01665	8.28382e-06
752	0.01665	7.87474e-06
753	0.01663	8.61984e-06
754	0.01668	8.07928e-06
755	0.01665	8.73672e-06
756	0.01664	8.5468e-06
757	0.01668	8.8536e-06
758	0.01668	8.73672e-06
759	0.01665	8.35687e-06
760	0.01668	8.41531e-06
761	0.01665	8.38609e-06
762	0.01668	8.95587e-06
763	0.01667	8.37148e-06
764	0.01664	8.03545e-06
765	0.01661	7.75786e-06
766	0.01664	8.18155e-06
767	0.01664	8.32765e-06
768	0.01665	8.80977e-06
769	0.0167	8.16694e-06
770	0.01662	8.31304e-06
771	0.01665	8.00623e-06
772	0.01663	8.32765e-06
773	0.01662	7.29034e-06
774	0.01661	8.47375e-06
775	0.01665	7.99162e-06
776	0.01664	8.44453e-06
777	0.01663	8.2546e-06
778	0.01664	8.26921e-06
779	0.01665	8.78055e-06
780	0.01669	8.89743e-06
781	0.01665	8.78055e-06
782	0.01663	8.8536e-06
783	0.01667	8.45914e-06
784	0.01668	8.4007e-06
785	0.01668	8.57602e-06
786	0.01663	8.56141e-06
787	0.01665	8.22538e-06
788	0.01665	8.07928e-06
789	0.01664	8.19616e-06
790	0.01663	8.18155e-06
791	0.01663	7.72864e-06
792	0.01661	8.57602e-06
793	0.01664	8.05006e-06
794	0.01662	8.76594e-06
795	0.01662	8.35687e-06
796	0.01661	8.41531e-06
797	0.01665	7.99162e-06
798	0.01663	8.59063e-06
799	0.01663	8.28382e-06
800	0.0166	7.91857e-06
801	0.01663	8.67828e-06
802	0.01665	8.37148e-06
803	0.01663	8.44453e-06
804	0.01664	8.22538e-06
805	0.01665	8.57602e-06
806	0.01661	8.59063e-06
807	0.01664	8.29843e-06
808	0.01667	7.97701e-06
809	0.01665	8.07928e-06
810	0.01664	8.23999e-06
811	0.01661	8.42992e-06
812	0.01663	8.41531e-06
813	0.01663	7.34878e-06
814	0.01665	8.44453e-06
815	0.01663	8.23999e-06
816	0.01663	8.13772e-06
817	0.01664	8.22538e-06
818	0.01665	8.12311e-06
819	0.01663	8.09389e-06
820	0.01665	7.93318e-06
821	0.01662	8.16694e-06
822	0.01662	8.19616e-06
823	0.01665	8.64906e-06
824	0.01665	8.00623e-06
825	0.01664	8.16694e-06
826	0.01665	8.21077e-06
827	0.01669	8.13772e-06
828	0.01668	8.23999e-06
829	0.0166	8.47375e-06
830	0.0167	8.37148e-06
831	0.01668	9.18963e-06
832	0.01664	8.82438e-06
833	0.0167	8.13772e-06
834	0.01671	8.28382e-06
835	0.01665	8.51758e-06
836	0.01668	8.32765e-06
837	0.01663	9.01431e-06
838	0.01668	8.63445e-06
839	0.01665	8.15233e-06
840	0.01665	8.56141e-06
841	0.01668	8.23999e-06
842	0.01664	8.07928e-06
843	0.01661	8.69289e-06
844	0.01671	8.2546e-06
845	0.01665	8.15233e-06
846	0.01668	8.29843e-06
847	0.01667	8.23999e-06
848	0.01667	8.56141e-06
849	0.01661	7.75786e-06
850	0.01662	7.99162e-06
851	0.01663	8.66367e-06
852	0.01668	8.15233e-06
853	0.01665	8.5468e-06
854	0.01665	8.29843e-06
855	0.01663	8.03545e-06
856	0.01662	8.31304e-06
857	0.01668	8.13772e-06
858	0.01665	7.34878e-06
859	0.01664	8.38609e-06
860	0.01664	7.61176e-06
861	0.01663	8.18155e-06
862	0.01667	7.36339e-06
863	0.01665	8.44453e-06
864	0.01665	8.38609e-06
865	0.01664	7.53871e-06
866	0.01669	8.82438e-06
867	0.01672	8.38609e-06
868	0.0166	8.29843e-06
869	0.01668	8.50297e-06
870	0.01671	8.60524e-06
871	0.01667	9.30651e-06
872	0.01669	7.91857e-06
873	0.01667	8.86821e-06
874	0.01665	7.86013e-06
875	0.01663	8.80977e-06
876	0.01665	8.57602e-06
877	0.01663	8.61984e-06
878	0.01662	7.71403e-06
879	0.01665	7.93318e-06
880	0.01665	8.02084e-06
881	0.01662	8.18155e-06
882	0.01664	8.80977e-06
883	0.01665	7.61176e-06
884	0.01662	8.15233e-06
885	0.01663	7.86013e-06
886	0.01662	8.57602e-06
887	0.01664	8.42992e-06
888	0.01665	8.05006e-06
889	0.01661	8.64906e-06
890	0.01662	8.51758e-06
891	0.01664	7.49488e-06
892	0.01662	7.88935e-06
893	0.01665	8.29843e-06
894	0.01662	8.4007e-06
895	0.01662	8.26921e-06
896	0.01662	8.23999e-06
897	0.01662	8.18155e-06
898	0.01663	8.1085e-06
899	0.01664	8.06467e-06
900	0.01667	8.26921e-06
901	0.01662	8.57602e-06
902	0.01662	7.91857e-06
903	0.0166	8.59063e-06
904	0.01668	6.55985e-06
905	0.01671	8.09389e-06
906	0.01665	7.8163e-06
907	0.0167	8.29843e-06
908	0.01664	7.91857e-06
909	0.01665	8.34226e-06
910	0.01667	7.71403e-06
911	0.01665	8.35687e-06
912	0.01662	8.16694e-06
913	0.01659	8.5468e-06
914	0.01664	8.23999e-06
915	0.01659	8.15233e-06
916	0.01663	7.97701e-06
917	0.01668	7.91857e-06
918	0.01661	7.8163e-06
919	0.0166	8.13772e-06
920	0.01665	8.26921e-06
921	0.01665	8.4007e-06
922	0.01665	8.38609e-06
923	0.01665	8.2546e-06
924	0.01664	8.44453e-06
925	0.0166	8.05006e-06
926	0.01663	8.51758e-06
927	0.01664	8.97048e-06
928	0.01664	8.1085e-06
929	0.01661	7.20268e-06
930	0.0166	7.86013e-06
931	0.01664	8.5468e-06
932	0.01663	7.14424e-06
933	0.01664	7.75786e-06
934	0.01662	8.42992e-06
935	0.01661	7.36339e-06
936	0.01659	8.29843e-06
937	0.01665	8.2546e-06
938	0.01664	8.41531e-06
939	0.01663	7.97701e-06
940	0.01663	8.41531e-06
941	0.01663	7.87474e-06
942	0.01664	8.78055e-06
943	0.01664	8.21077e-06
944	0.01662	8.19616e-06
945	0.01664	8.88282e-06
946	0.01662	8.22538e-06
947	0.01668	8.28382e-06
948	0.01668	8.23999e-06
949	0.01665	8.45914e-06
950	0.01656	8.4007e-06
951	0.01663	8.00623e-06
952	0.01663	8.44453e-06
953	0.01665	8.60524e-06
954	0.01667	8.13772e-06
955	0.01662	6.79361e-06
956	0.01663	8.31304e-06
957	0.01663	8.50297e-06
958	0.01667	8.95587e-06
959	0.01664	8.32765e-06
960	0.01665	8.38609e-06
961	0.01658	8.28382e-06
962	0.01664	8.4007e-06
963	0.01661	6.89588e-06
964	0.01656	7.29034e-06
965	0.01665	8.16694e-06
966	0.01661	8.23999e-06
967	0.01668	8.32765e-06
968	0.01656	8.45914e-06
969	0.01662	8.47375e-06
970	0.01661	8.05006e-06
971	0.01661	8.07928e-06
972	0.01661	8.57602e-06
973	0.01665	8.53219e-06
974	0.01664	8.50297e-06
975	0.01665	7.97701e-06
976	0.01661	8.44453e-06
977	0.01664	7.53871e-06
978	0.01654	8.05006e-06
979	0.01661	8.15233e-06
980	0.01661	7.97701e-06
981	0.01659	7.99162e-06
982	0.01664	7.55332e-06
983	0.01658	7.97701e-06
984	0.01658	8.66367e-06
985	0.01661	8.37148e-06
986	0.01658	7.88935e-06
987	0.01665	8.09389e-06
988	0.01654	8.09389e-06
989	0.01659	8.13772e-06
990	0.0166	8.44453e-06
991	0.01659	8.79516e-06
992	0.01664	7.87474e-06
993	0.01653	7.72864e-06
994	0.01659	7.86013e-06
995	0.01656	8.32765e-06
996	0.01663	7.56793e-06
997	0.01659	7.75786e-06
998	0.01658	7.68481e-06

## Sheet: Fig. 6f
0	-3.73857e-06
0.36202	-1.45204e-05
0.74004	-1.06189e-05
1.11806	-2.68966e-05
1.49509	4.56754e-07
1.87211	-5.92064e-07
2.23413	-1.0493e-05
2.61115	1.30843e-05
2.98817	-1.69957e-05
3.36619	2.84791e-05
3.74421	-1.48561e-05
4.12224	-2.97074e-05
4.50126	-5.83618e-06
4.87828	-2.66449e-05
5.2573	-3.4029e-06
5.63632	-1.02413e-05
6.01334	-1.72553e-07
6.39137	1.78244e-05
6.76739	-3.02534e-06
7.14441	-1.12062e-05
7.52343	-9.27637e-06
7.90245	-9.94758e-06
8.28047	-8.77291e-06
8.65749	-1.84221e-05
9.03352	-3.94831e-06
9.41054	-2.1191e-05
9.78756	-1.54854e-05
10.1656	-6.5494e-06
10.5436	-1.67021e-05
10.9186	1.75308e-05
11.2977	-2.84489e-05
11.6747	-1.59893e-06
12.0507	-4.19577e-05
12.4277	1.39232e-05
12.8047	1.07771e-05
13.1687	-7.43042e-06
13.5318	1.48041e-05
13.9078	-2.30369e-05
14.2708	7.67268e-06
14.6338	1.71532e-05
14.9969	1.10708e-05
15.3739	-1.43527e-05
15.7519	-1.00315e-05
16.1289	-5.33275e-06
16.5049	-4.91323e-06
16.882	3.56128e-06
17.26	-4.53565e-06
17.639	-4.61957e-06
18.018	-2.25334e-05
18.3941	-9.1924e-06
18.7711	-2.01841e-05
19.1481	-1.8506e-05
19.5271	0.01694
19.9051	0.01749
20.2832	0.01776
20.6602	0.01795
21.0382	0.01812
21.4002	0.01824
21.7802	0.01838
22.1573	0.01845
22.5363	0.01854
22.9123	0.01861
23.2893	0.01875
23.6724	0.01886
24.0494	0.01892
24.4274	0.01902
24.8054	0.0191
25.1814	0.01919
25.5585	0.01924
25.9375	0.0193
26.3135	0.01934
26.6915	0.0194
27.0685	0.01946
27.4456	0.0195
27.8236	0.01954
28.2006	0.0196
28.5776	0.01964
28.9557	0.01966
29.3327	0.01971
29.7097	0.01976
30.0857	0.01979
30.4627	0.01982
30.8398	0.01986
31.2168	0.01992
31.5948	0.0199
31.9728	0.01994
32.3509	0.01994
32.7279	0.01998
33.1049	0.02
33.4839	0.02005
33.8609	0.02009
34.237	0.02007
34.616	0.0201
34.992	0.02017
35.372	0.02019
35.7501	0.02019
36.1271	0.0202
36.5061	0.02019
36.8841	0.02023
37.2611	0.02023
37.6371	0.02024
38.0142	0.0203
38.3952	0.02031
38.7722	0.02032
39.1362	0.02034
39.5123	0.02035
39.8913	-6.59133e-06
40.2703	-1.64083e-05
40.6463	4.10668e-06
41.0234	-3.26443e-05
41.4044	-2.60576e-05
41.7804	8.6376e-06
42.1584	1.08608e-06
42.5374	1.90828e-05
42.9145	4.31643e-06
43.2915	-1.97646e-05
43.6695	-1.34717e-05
44.0485	-2.21559e-05
44.4245	4.00988e-05
44.8066	-1.65762e-05
45.1866	-2.05616e-05
45.5646	-1.30521e-05
45.9406	-6.9395e-05
46.3186	2.09293e-06
46.6967	-2.68973e-06
47.0737	1.09449e-05
47.4517	7.75659e-06
47.8297	-1.76676e-06
48.2078	1.00215e-06
48.5848	-1.53595e-05
48.9668	-7.13672e-06
49.3438	-2.56799e-05
49.7218	-8.43726e-06
50.0999	4.23253e-06
50.4799	-1.56112e-05
50.8559	-7.97579e-06
51.2339	-2.16525e-05
51.6129	-1.1374e-05
51.991	-4.12026e-05
52.369	-1.94709e-05
52.747	-1.74572e-05
53.124	-1.77928e-05
53.5011	2.06349e-05
53.8791	-8.73093e-06
54.2561	3.1837e-06
54.6321	-1.11223e-05
55.0102	-2.66869e-05
55.3872	-7.84994e-06
55.7642	-1.90514e-05
56.1412	3.30908e-07
56.5192	-9.86368e-06
56.8972	6.12042e-06
57.2793	4.14824e-07
57.6573	-2.05197e-05
58.0343	-8.94068e-06
58.4113	-5.16909e-05
58.7904	-2.6519e-05
59.1674	-3.42384e-05
59.5434	-1.82123e-05
59.9214	0.01675
60.2985	0.01705
60.6775	0.01726
61.0545	0.01736
61.4335	0.01754
61.8105	0.01767
62.1866	0.0178
62.5486	0.01795
62.9256	0.018
63.3046	0.01813
63.6826	0.01821
64.0607	0.0183
64.4387	0.01835
64.8197	0.01844
65.1987	0.01852
65.5768	0.01856
65.9548	0.01864
66.3168	0.01872
66.6978	0.01877
67.0788	0.01886
67.4569	0.01888
67.8189	0.01891
68.1969	0.01896
68.5759	0.019
68.9549	0.01905
69.337	0.01908
69.714	0.01914
70.09	0.01918
70.468	0.01921
70.8451	0.01921
71.2211	0.01926
71.5971	0.01933
71.9751	0.01932
72.3521	0.01937
72.7302	0.01943
73.1082	0.01943
73.4852	0.01945
73.8622	0.01944
74.2392	0.01945
74.6173	0.01949
74.9943	0.0195
75.3723	0.01955
75.7343	0.01958
76.1124	0.01961
76.4894	0.01963
76.8664	0.01959
77.2434	0.01963
77.6194	0.01962
77.9965	0.01964
78.3735	0.01966
78.7535	0.01965
79.1315	0.01971
79.5096	1.89989e-05
79.8866	2.00904e-06
80.2656	1.55172e-05
80.6436	-2.28271e-05
81.0066	-2.50507e-05
81.3856	-2.37502e-05
81.7617	2.2145e-05
82.1417	-1.01159e-06
82.5197	2.00476e-05
82.8987	-7.76601e-06
83.2768	-4.28394e-06
83.6548	-3.35251e-05
84.0318	-2.74419e-05
84.4108	-2.61834e-05
84.7879	-1.65762e-05
85.1659	2.42856e-06
85.5449	4.42515e-05
85.9219	-1.09125e-05
86.2999	-1.12901e-05
86.676	-3.06304e-05
87.052	-5.00547e-05
87.429	-4.93834e-05
87.807	-2.18629e-06
88.184	-1.00315e-05
88.5611	4.03085e-05
88.9371	4.66006e-05
89.3161	-1.86738e-05
89.6941	-4.04474e-05
90.0731	-1.30102e-05
90.4532	-1.86738e-05
90.8312	-1.55693e-05
91.2082	-5.65993e-05
91.5862	-3.01271e-05
91.9633	-5.79424e-06
92.3403	-3.33573e-05
92.7183	-2.67708e-05
93.0953	-2.69386e-05
93.4733	-2.14433e-06
93.8514	9.09908e-06
94.2304	2.33615e-05
94.6094	2.51653e-05
94.9884	-4.66151e-06
95.3665	-3.64199e-05
95.7435	-4.41392e-05
96.1205	-3.25603e-05
96.4995	1.5727e-05
96.8775	-3.1512e-06
97.2546	3.35549e-05
97.6336	1.5727e-05
98.0116	-2.33725e-05
98.3906	-4.66984e-05
98.7686	-3.38608e-05
99.1457	-2.06036e-05
99.5237	0.01588
99.9017	0.01638
100.28	0.01666
100.657	0.01685
101.035	0.01695
101.41	0.01704
101.789	0.01719
102.167	0.01729
102.543	0.01744
102.921	0.01756
103.298	0.01768
103.675	0.01774
104.052	0.01781
104.43	0.01785
104.806	0.01793
105.183	0.01801
105.56	0.01809
105.937	0.01809
106.315	0.01819
106.694	0.01823
107.072	0.01835
107.449	0.01843
107.825	0.01843
108.202	0.01846
108.58	0.0185
108.958	0.01852
109.336	0.01861
109.716	0.01867
110.095	0.01873
110.475	0.01875
110.853	0.01876
111.231	0.01878
111.594	0.01879
111.957	0.01883
112.335	0.01888
112.719	0.01891
113.097	0.01898
113.474	0.01896
113.851	0.01898
114.228	0.01897
114.607	0.01903
114.985	0.01909
115.362	0.0191
115.739	0.01912
116.117	0.01909
116.496	0.01918
116.874	0.01918
117.252	0.01919
117.629	0.01918
118.008	0.01924
118.387	0.01923
118.763	0.01925
119.142	0.01925
119.519	-7.97577e-06
119.897	1.6734e-06
120.276	-3.50775e-05
120.653	-4.54399e-05
121.03	-2.57219e-05
121.408	-1.74991e-05
121.787	1.48041e-05
122.164	1.3294e-05
122.541	-1.77089e-05
122.92	-8.1436e-06
123.299	-1.85479e-05
123.677	-1.90933e-05
124.055	-5.1565e-05
124.434	-1.59888e-05
124.811	-1.28843e-05
125.19	4.52621e-06
125.569	2.39488e-05
125.947	-1.81704e-05
126.323	-2.68966e-05
126.702	-4.70348e-06
127.079	-2.42536e-05
127.458	-4.53565e-06
127.834	-9.90562e-06
128.212	-3.03367e-05
128.591	-3.44902e-05
128.969	-1.99744e-05
129.351	-1.41429e-05
129.727	-6.12986e-06
130.104	-1.10384e-05
130.481	1.06094e-05
130.857	1.4091e-05
131.238	-2.73166e-06
131.616	6.53995e-06
131.993	1.27906e-05
132.368	-9.73782e-06
132.746	-2.55541e-05
133.125	-3.23511e-06
133.504	-1.48141e-05
133.882	-3.06724e-05
134.258	-9.57002e-06
134.635	1.06094e-05
135.015	2.63831e-06
135.393	-1.36814e-05
135.769	-4.24254e-07
136.146	-4.4433e-05
136.524	-1.02412e-05
136.901	-1.01993e-05
137.278	-1.12481e-05
137.657	-4.77053e-05
138.034	-4.05314e-05
138.412	-4.40554e-05
138.79	-2.41697e-05
139.167	1.97121e-05
139.544
139.922
140.299
140.678
141.056
141.42
141.798
142.175
142.538
142.9
143.279
143.657
144.033
144.412
144.79
145.168
145.546
145.923
146.299
146.677
147.056
147.433
147.809
148.187
148.565
148.943
149.321
149.702
150.08
150.457
150.834
151.211
151.588
151.965
152.344
152.723
153.1
153.476
153.854
154.231
154.611
154.99
155.367
155.743
156.119
156.498
156.882
157.266
157.647
158.032
158.411
158.788
159.167
159.544
159.922
160.3
160.677
161.055
161.432
161.81
162.188
162.565
162.942
163.319
163.698
164.075
164.452
164.828
165.206
165.584
165.961
166.341
166.721
167.099
167.477
167.856
168.233
168.609
168.988
169.368
169.731
170.107
170.484
170.863
171.247
171.629
172.008
172.386
172.761
173.14
173.517
173.894
174.274
174.651
175.03
175.41
175.794
176.172
176.549
176.931
177.312
177.699
178.086
178.471
178.853
179.235
179.618
179.995
180.372
180.75
181.132
181.511
181.89
182.273
182.651
183.029
183.405
183.784
184.162
184.538
184.916
185.292
185.669
186.047
186.424
186.801
187.182
187.564
187.942
188.323
188.701
189.079
189.457
189.834
190.209
190.586
190.964
191.34
191.718
192.095
192.475
192.856
193.233
193.611
193.993
194.375
194.754
195.132
195.51
195.873
196.252

## Sheet: Sheet6
				532 B	t=0
	0	1	2	3	4	5	6	7	8	9	10	11	12	13	14
17	0.09224	0.09224	0.09853	0.06918	0.08805	0.06289	0.07338	0.09224	0.08386	0.09434	0.09224	0.09224	0.09224	0.09224	0.07338
16	0.06289	0.09224	0.07128	0.09015	0.07757	0.09224	0.09434	0.09224	0.10063	0.06918	0.09644	0.09224	0.08386	0.09015	0.09853
15	0.07547	0.08595	1	0.98952	0.9979	1	0.99371	0.98323	0.94549	0.98113	0.06918	0.08386	0.08176	0.0566	0.06709
14	0.09015	0.07966	0.97904	0.98742	0.98532	0.95388	0.97904	0.97694	0.94969	0.96226	0.97904	0.96436	0.07757	0.09434	0.08805
13	0.09015	0.08805	0.99161	0.95597	0.98742	0.98323	0.94759	0.98113	0.97275	0.96017	0.97904	0.97694	0.10482	0.10063	0.10273
12	0.09644	0.08805	0.96017	0.96855	0.96855	0.08805	0.09853	0.09644	0.07128	0.10273	0.96226	0.96646	0.95388	0.09224	0.10273
11	0.09853	0.08595	0.95807	0.97275	0.96017	0.08176	0.09015	0.09224	0.09853	0.06918	0.9413	0.96855	0.96017	0.09015	0.09434
10	0.07547	0.06918	0.96646	0.95388	0.96017	0.07966	0.09224	0.07547	0.09015	0.97275	0.9392	0.96017	0.08386	0.07966	0.09015
9	0.09644	0.09224	0.95178	0.96017	0.95807	0.96226	0.94759	0.94759	0.95807	0.95807	0.93711	0.08176	0.10063	0.08386	0.08805
8	0.08595	0.07757	0.94549	0.92872	0.9434	0.94969	0.94759	0.92872	0.92872	0.95597	0.93291	0.9392	0.09434	0.07966	0.09224
7	0.09015	0.0587	0.93291	0.92034	0.92872	0.08595	0.06709	0.08595	0.07757	0.08386	0.9392	0.92453	0.90985	0.06918	0.07757
6	0.05241	0.09015	0.9413	0.93711	0.91614	0.07338	0.05031	0.0608	0.08176	0.07966	0.92243	0.93291	0.92662	0.07128	0.08805
5	0.04822	0.08176	0.90985	0.90985	0.92662	0.07966	0.07757	0.07966	0.06918	0.06918	0.92034	0.90356	0.91614	0.07966	0.07547
4	0.06499	0.0566	0.92453	0.90566	0.91614	0.07338	0.07966	0.06709	0.07338	0.90147	0.88679	0.90985	0.89727	0.08595	0.06709
3	0.08176	0.07547	0.89518	0.90147	0.90985	0.91824	0.90356	0.89937	0.91824	0.91195	0.89727	0.89308	0.91405	0.06709	0.07757
2	0.07128	0.09644	0.91195	0.89727	0.91824	0.90566	0.90566	0.90985	0.90985	0.90356	0.8847	0.88889	0.06499	0.09015	0.09853
1	0.08176	0.08805	0.07547	0.08805	0.09015	0.09015	0.06918	0.08176	0.06709	0.07338	0.08176	0.08386	0.08805	0.10273	0.09015
0	0.06289	0.09434	0.07757	0.06289	0.08176	0.07547	0.07128	0.09224	0.09853	0.07128	0.08805	0.09224	0.08386	0.09224	0.06709
				635nm I	t=0
	0	1	2	3	4	5	6	7	8	9	10	11	12	13	14
17	0.00954	0.00477	0.01113	0.01113	0.00954	0.01749	0.01431	0.00318	0.02862	0.04134	0.02703	0.02385	0.02862	0.02544	0.02226
16	0.01431	0.02067	0.0318	0.01272	0.03657	0.03816	0.02862	0.04452	0.04134	0.03498	0.02703	0.04928	0.04452	0.04134	0.03021
15	0.04928	0.04452	0.04769	0.05087	0.04452	0.03021	0.99364	0.99364	0.99682	0.04452	0.03975	0.03657	0.03816	0.05882	0.05087
14	0.03975	0.04928	0.03339	0.0461	0.0318	0.04134	0.99682	0.99205	0.99523	0.02385	0.04928	0.04928	0.0461	0.04452	0.0461
13	0.04134	0.04134	0.04452	0.0461	0.04928	0.03975	0.99682	0.99205	0.99682	0.04769	0.05246	0.02544	0.04769	0.05087	0.04452
12	0.04134	0.0318	0.0461	0.03975	0.03975	0.04928	1	0.98569	0.99364	0.03816	0.0461	0.03657	0.03657	0.03657	0.04293
11	0.03021	0.04769	0.02226	0.03498	0.0318	0.02385	0.97933	0.99364	0.98887	0.04452	0.0461	0.03021	0.02544	0.04928	0.04769
10	0.04293	0.04769	0.0461	0.04769	0.02544	0.03975	0.98728	0.9682	0.9841	0.05405	0.04293	0.04452	0.04452	0.0318	0.03816
9	0.05246	0.04928	0.0461	0.03498	0.03975	0.02862	0.98728	0.9841	0.98887	0.03657	0.03975	0.03657	0.0318	0.04452	0.0318
8	0.02226	0.03816	0.03975	0.03498	0.03498	0.03816	0.98569	0.98251	0.97933	0.03975	0.03498	0.0318	0.02385	0.01749	0.03021
7	0.03657	0.01908	0.03975	0.03021	0.04134	0.03657	0.96025	0.96661	0.98251	0.03975	0.03975	0.02544	0.03816	0.03657	0.0318
6	0.03498	0.03657	0.0318	0.02862	0.04134	0.03498	0.97933	0.98251	0.99682	0.02862	0.01908	0.03498	0.03339	0.03498	0.03021
5	0.03498	0.03657	0.0318	0.03498	0.03339	0.03498	0.97297	0.98251	0.97456	0.03657	0.03816	0.01749	0.03339	0.0318	0.0318
4	0.0159	0.01431	0.03021	0.02385	0.01749	0.03339	0.9682	0.97933	0.98251	0.03021	0.0159	0.03975	0.03339	0.03657	0.0318
3	0.0318	0.03816	0.02703	0.03975	0.03816	0.03021	0.97933	0.96025	0.98728	0.0318	0.02703	0.0318	0.03975	0.02703	0.02226
2	0.02703	0.03021	0.00795	0.02862	0.02703	0.03498	0.96343	0.97297	0.97615	0.02544	0.0159	0.02544	0.01431	0.03021	0.02703
1	0.03021	0.03339	0.01431	0.0318	0.02703	0.03339	0.02067	0.02862	0.03498	0.01908	0.0318	0.04293	0.03339	0.02703	0.03339
0	0.02703	0.03975	0.0318	0.01431	0.02067	0.02862	0.01431	0.03339	0.03816	0.03975	0.03816	0.02544	0.02862	0.03339	0.03498
				785 nm T		t=0
	0	1	2	3	4	5	6	7	8	9	10	11	12	13	14
17	0.04895	0.08741	0.08392	0.07692	0.07692	0.09091	0.09441	0.1049	0.09441	0.08392	0.09091	0.06993	0.08741	0.10839	0.05944
16	0.09441	0.0979	0.07343	0.05944	0.09091	0.07692	0.1014	0.06643	0.08741	0.08392	0.09441	0.07343	0.08741	0.09091	0.05594
15	0.09091	0.09441	0.95455	0.95105	0.97902	0.97552	0.98601	0.97552	0.94406	0.98601	1	0.98951	0.97902	0.0979	0.1014
14	0.05944	0.0979	0.95105	0.97902	0.96503	0.93706	0.95804	0.98252	0.94755	0.97552	0.97902	0.95105	0.98601	0.11888	0.06643
13	0.10839	0.09091	0.06993	0.09091	0.08741	0.1014	0.94056	0.97902	0.96503	0.05245	0.10839	0.05245	0.09441	0.09441	0.1014
12	0.09441	0.08392	0.08392	0.11189	0.11538	0.10839	0.97203	0.98601	0.95804	0.09441	0.08741	0.06993	0.10839	0.11189	0.09441
11	0.11189	0.09441	0.11189	0.10839	0.11189	0.11538	0.95455	0.97203	0.95804	0.09091	0.11189	0.11189	0.1049	0.06993	0.05944
10	0.09091	0.11538	0.07692	0.11538	0.1049	0.11189	0.96853	0.96853	0.97552	0.06294	0.08042	0.10839	0.08741	0.1014	0.08392
9	0.08741	0.07692	0.1014	0.08392	0.12238	0.1014	0.98951	0.97902	0.98601	0.11538	0.12238	0.10839	0.08741	0.1049	0.08042
8	0.1049	0.11189	0.10839	0.10839	0.07692	0.09441	0.98252	0.99301	0.97203	0.0979	0.11189	0.11888	0.11538	0.09441	0.10839
7	0.1049	0.11189	0.08392	0.10839	0.06643	0.06993	0.97902	0.91958	0.97552	0.07692	0.06643	0.1049	0.05594	0.1049	0.09441
6	0.09091	0.11189	0.06993	0.09091	0.1014	0.11538	0.97203	0.98252	0.92657	0.09091	0.08741	0.11189	0.08741	0.1049	0.08741
5	0.09091	0.07343	0.08741	0.09091	0.1049	0.05594	0.94056	0.96154	0.97902	0.11189	0.1014	0.09091	0.09441	0.11888	0.0979
4	0.1014	0.11189	0.06643	0.1049	0.1014	0.09441	0.98252	0.96853	0.96503	0.11538	0.05944	0.1014	0.09091	0.1049	0.09441
3	0.08741	0.06993	0.10839	0.10839	0.11538	0.09441	0.97203	0.93007	0.96154	0.11538	0.10839	0.11189	0.08392	0.10839	0.07343
2	0.10839	0.0979	0.06993	0.1014	0.11888	0.08741	0.95804	0.94056	0.95455	0.06294	0.07692	0.10839	0.1049	0.09091	0.1049
1	0.06993	0.1049	0.04196	0.09091	0.06993	0.0979	0.07692	0.0979	0.05245	0.08741	0.0979	0.0979	0.06294	0.0979	0.06993
0	0.04895	0.04545	0.09441	0.1049	0.06643	0.08392	0.08392	0.07692	0.06993	0.08392	0.06643	0.05245	0.05594	0.07692	0.05594
				532 nm B	t=5 min
	1	2	3	4	5	6	7	8	9	10	11	12	13	14	15
18	0.04403	0.04403	0.05031	0.02516	0.03774	0.01677	0.02725	0.04403	0.03564	0.04612	0.04403	0.04403	0.04403	0.04403	0.02725
17	0.01677	0.04403	0.02725	0.03983	0.03145	0.04193	0.04612	0.04193	0.05241	0.02516	0.04822	0.04193	0.03564	0.03983	0.05031
16	0.03145	0.03564	0.75891	0.75472	0.75681	0.75681	0.75472	0.74633	0.71698	0.74423	0.02516	0.03564	0.03564	0.01048	0.02096
15	0.03983	0.03354	0.74423	0.75472	0.74843	0.72327	0.74214	0.74004	0.72117	0.73375	0.74214	0.73375	0.03145	0.04612	0.03774
14	0.03983	0.03774	0.75472	0.72327	0.75262	0.74633	0.71908	0.74423	0.74004	0.73375	0.74004	0.74004	0.0587	0.05241	0.0566
13	0.04822	0.03774	0.73166	0.73795	0.73585	0.03774	0.05031	0.04822	0.02516	0.05451	0.73375	0.73585	0.72327	0.04193	0.05451
12	0.04822	0.03564	0.72746	0.74004	0.72956	0.03564	0.03983	0.04193	0.04822	0.02516	0.71488	0.73585	0.72956	0.03983	0.04612
11	0.02935	0.02516	0.73375	0.72327	0.72956	0.03354	0.04193	0.02935	0.03983	0.73795	0.71488	0.72956	0.03564	0.03145	0.03983
10	0.04822	0.04193	0.72117	0.72746	0.72746	0.73375	0.71908	0.71698	0.72537	0.72537	0.71488	0.03564	0.05031	0.03564	0.03774
9	0.03564	0.03145	0.71698	0.71279	0.71698	0.71908	0.71698	0.71279	0.71069	0.72327	0.71279	0.71488	0.04612	0.03145	0.04193
8	0.03983	0.01048	0.71279	0.7044	0.71069	0.03564	0.02096	0.03564	0.03145	0.03564	0.71488	0.7086	0.70021	0.02306	0.03145
7	0.00419	0.03983	0.71488	0.71488	0.70231	0.02725	0.0021	0.01258	0.03354	0.03145	0.7044	0.71279	0.7086	0.02516	0.03774
6	0	0.03354	0.70021	0.70021	0.7086	0.03145	0.03145	0.03145	0.02306	0.02306	0.7044	0.69392	0.70021	0.03145	0.02935
5	0.01677	0.00839	0.7044	0.69602	0.70021	0.02725	0.03145	0.01887	0.02725	0.69182	0.68134	0.69811	0.69182	0.03564	0.01887
4	0.03354	0.02935	0.68344	0.69182	0.69811	0.7044	0.69392	0.69182	0.70231	0.70021	0.68763	0.68344	0.70021	0.01887	0.03145
3	0.02516	0.04822	0.70021	0.68553	0.70231	0.69602	0.69602	0.69811	0.69811	0.69392	0.67925	0.68134	0.01677	0.03983	0.04822
2	0.03354	0.03774	0.02935	0.03774	0.03774	0.03774	0.02306	0.03354	0.01887	0.02725	0.03354	0.03564	0.03564	0.05451	0.03774
1	0.01468	0.04612	0.03145	0.01258	0.03354	0.02725	0.02516	0.04193	0.04822	0.02516	0.03564	0.03983	0.03564	0.03983	0.01887
					635 nm I		t=5min
	0	1	2	3	4	5	6	7	8	9	10	11	12	13	14
17	0.00318	0.00159	0.00477	0.00318	0.00318	0.01113	0.00795	0	0.01749	0.03021	0.01749	0.01431	0.01749	0.0159	0.01272
16	0.00795	0.01272	0.02226	0.00477	0.02544	0.02703	0.01749	0.0318	0.03021	0.02385	0.01749	0.03657	0.0318	0.03021	0.01908
15	0.03498	0.0318	0.03339	0.03657	0.0318	0.01908	0.75517	0.75358	0.75994	0.0318	0.02862	0.02544	0.02703	0.04452	0.03657
14	0.02862	0.03498	0.02385	0.03339	0.02226	0.03021	0.75835	0.75199	0.75517	0.01272	0.03498	0.03498	0.03339	0.0318	0.03339
13	0.03021	0.03021	0.0318	0.03339	0.03498	0.02862	0.75517	0.75199	0.75517	0.03339	0.03816	0.0159	0.03339	0.03657	0.0318
12	0.03021	0.02226	0.03339	0.02862	0.02862	0.03498	0.75994	0.74881	0.75358	0.02703	0.03339	0.02544	0.02544	0.02544	0.0318
11	0.01908	0.03339	0.01272	0.02385	0.02226	0.01272	0.74563	0.75199	0.7504	0.0318	0.0318	0.01908	0.0159	0.03498	0.03339
10	0.03021	0.03339	0.0318	0.03339	0.0159	0.02862	0.74881	0.73768	0.74881	0.04134	0.03021	0.0318	0.0318	0.02226	0.02703
9	0.03816	0.03498	0.0318	0.02385	0.02862	0.01749	0.74881	0.74722	0.74881	0.02544	0.02862	0.02544	0.02067	0.0318	0.02067
8	0.01272	0.02703	0.02862	0.02385	0.02385	0.02703	0.74881	0.74722	0.74404	0.02862	0.02385	0.02067	0.01272	0.01113	0.01908
7	0.02385	0.01113	0.02862	0.01908	0.03021	0.02385	0.72973	0.7345	0.74722	0.02862	0.02862	0.01431	0.02703	0.02385	0.02067
6	0.02385	0.02385	0.02067	0.01749	0.02862	0.02385	0.74404	0.74563	0.75517	0.01749	0.01113	0.02385	0.02226	0.02385	0.01908
5	0.02385	0.02385	0.02067	0.02385	0.02226	0.02385	0.74086	0.74563	0.74086	0.02385	0.02703	0.00954	0.02226	0.02067	0.02067
4	0.00954	0.00795	0.01908	0.01272	0.00954	0.02226	0.7345	0.74245	0.74563	0.01908	0.00954	0.02703	0.02226	0.02385	0.02067
3	0.02067	0.02703	0.01749	0.02703	0.02703	0.01908	0.74245	0.72337	0.74881	0.02067	0.01749	0.02067	0.02703	0.01749	0.01272
2	0.0159	0.01908	0.00159	0.01749	0.0159	0.02385	0.73291	0.73927	0.74086	0.01431	0.00795	0.01431	0.00636	0.01749	0.0159
1	0.01749	0.02226	0.00636	0.02067	0.0159	0.02226	0.01272	0.01749	0.02385	0.01113	0.02067	0.03021	0.02226	0.0159	0.02226
0	0.0159	0.02703	0.01908	0.00636	0.01113	0.01749	0.00636	0.02226	0.02703	0.02703	0.02544	0.01431	0.01749	0.02226	0.02385
						785 nm T		t=5min
	0	1	2	3	4	5	6	7	8	9	10	11	12	13	14
17	0.0035	0.04545	0.04196	0.03846	0.03846	0.05245	0.05594	0.06294	0.05594	0.04196	0.05245	0.03147	0.04545	0.06643	0.02098
16	0.05594	0.05594	0.03497	0.02098	0.05245	0.03846	0.05944	0.02448	0.04545	0.04196	0.05594	0.03497	0.04545	0.05245	0.01399
15	0.05245	0.05594	0.84965	0.84266	0.86713	0.86364	0.87413	0.86364	0.83566	0.87413	0.89161	0.87413	0.86713	0.05594	0.05944
14	0.01748	0.05594	0.84266	0.86713	0.85315	0.83217	0.85315	0.87063	0.83916	0.86364	0.86713	0.84266	0.87413	0.08741	0.02448
13	0.06643	0.05245	0.03147	0.05245	0.04545	0.05944	0.83566	0.86713	0.85315	0.01049	0.06643	0.00699	0.05594	0.05594	0.05944
12	0.05594	0.04196	0.04196	0.07343	0.08042	0.06643	0.86014	0.87413	0.85315	0.05594	0.04545	0.03147	0.06643	0.07343	0.05594
11	0.06993	0.05594	0.06993	0.06643	0.06993	0.07692	0.84965	0.86014	0.84965	0.04895	0.06993	0.06993	0.06294	0.03147	0.01748
10	0.04895	0.07692	0.03846	0.07692	0.06294	0.06993	0.86014	0.85664	0.86364	0.02098	0.03846	0.06643	0.04545	0.05944	0.04196
9	0.04545	0.03846	0.05944	0.03846	0.09441	0.05944	0.87413	0.86713	0.87413	0.07343	0.09091	0.06643	0.04545	0.06294	0.03846
8	0.06294	0.06993	0.06643	0.06643	0.03846	0.05594	0.87063	0.88112	0.86014	0.05594	0.06993	0.08741	0.07343	0.05594	0.06643
7	0.06294	0.06993	0.03846	0.06643	0.02448	0.03147	0.86713	0.82867	0.86364	0.03846	0.02448	0.06294	0.01399	0.06294	0.05245
6	0.04895	0.06993	0.03147	0.04895	0.05944	0.07343	0.86014	0.87063	0.82867	0.04895	0.04545	0.06993	0.04545	0.06294	0.04545
5	0.04895	0.03497	0.04545	0.04895	0.06294	0.01399	0.83566	0.85315	0.86713	0.06993	0.05944	0.04895	0.05245	0.08042	0.05594
4	0.05944	0.06993	0.02098	0.06294	0.05594	0.05245	0.87063	0.85664	0.85315	0.07343	0.01748	0.05594	0.04895	0.06294	0.05245
3	0.04545	0.03147	0.06643	0.06294	0.07343	0.05245	0.86014	0.83217	0.85315	0.07343	0.06294	0.06993	0.03846	0.06294	0.03147
2	0.06294	0.05594	0.02797	0.05594	0.08042	0.04196	0.84965	0.83217	0.84965	0.02098	0.03846	0.06294	0.06294	0.04895	0.06294
1	0.02797	0.05944	0	0.04545	0.02797	0.05594	0.03846	0.05594	0.00699	0.04196	0.05594	0.05594	0.02098	0.05594	0.02797
0	0	0	0.05245	0.05944	0.02098	0.03846	0.03846	0.03497	0.02797	0.03846	0.02098	0.0035	0.01399	0.03497	0.01049
