# Supplementary material for: Miniaturized spectrometer with intrinsic long-term image memory
Source: Nat Commun. 2024 Jan 23;15:676. doi: 10.1038/s41467-024-44884-1 (PMC10805890; doi:10.1038/s41467-024-44884-1)
Supplement: Supplementary file 3 — Source Data [file 41467_2024_44884_MOESM3_ESM.zip › WuGang_SourceData_Fig7.xlsx]

## Sheet: Fig. 7b
0	0.003
0.64804	0.00298
1.08006	0.00297
1.51409	0.00295
1.94911	0.00293
2.38214	0.00292
2.81516	0.00292
3.24819	0.00292
3.68121	0.00291
4.11524	0.00291
4.55026	0.00291
4.98329	0.00291
5.41831	0.0029
5.85434	0.0029
6.28936	0.0029
6.72439	0.00289
7.15741	0.0029
7.59243	0.00289
8.02746	0.00288
8.46248	0.00287
8.90651	0.00287
9.34153	0.00287
9.77656	0.00287
10.2116	0.00286
10.6456	0.00286
11.0806	0.00287
11.5157	0.00286
11.9527	0.00286
12.3967	0.00284
12.8327	0.00284
13.2668	0.00284
13.7008	0.00284
14.1358	0.00285
14.5718	0.00284
15.0069	0.00283
15.4429	0.00284
15.8779	0.00283
16.3119	0.00283
16.747	0.00283
17.182	0.00283
17.618	0.00282
18.053	0.00283
18.4891	0.00281
18.9241	0.00282
19.3581	0.00281
19.7911	0.0028
20.2242	0.0028
20.6572	0.0028
21.0942	0.0028
21.5282	0.0028
21.9633	0.0028
22.3983	0.0028
22.8333	0.00278
23.2673	0.00279
23.7004	0.00279
24.1354	0.00278
24.5714	0.00278
25.0044	0.00278
25.4385	0.00278
25.8725	0.00278
26.3095	0.00278
26.7455	0.00277
27.1795	0.00277
27.6146	0.00278
28.0496	0.00276
28.4846	0.00276
28.9197	0.00468
29.3547	0.00601
29.7877	0.00671
30.2227	0.00615
30.6687	0.00596
31.1038	0.00585
31.5388	0.00577
31.9748	0.0057
32.4188	0.00566
32.8559	0.00561
33.2899	0.00557
33.7239	0.00554
34.1589	0.00551
34.593	0.00549
35.028	0.00547
35.464	0.00544
35.898	0.00543
36.3311	0.00541
36.7691	0.00539
37.2051	0.00536
37.6401	0.00535
38.0752	0.00534
38.5102	0.00533
38.9462	0.00706
39.3822	0.00813
39.8233	0.0087
40.2593	0.00841
40.6933	0.00811
41.1283	0.00796
41.5634	0.00784
41.9974	0.00777
42.4324	0.00771
42.8685	0.00764
43.3115	0.0076
43.7465	0.00756
44.1825	0.00753
44.6195	0.00749
45.0546	0.00747
45.4906	0.00744
45.9246	0.00741
46.3586	0.00738
46.7937	0.00737
47.2307	0.00734
47.6657	0.00732
48.1018	0.00731
48.5368	0.00729
48.9718	0.00955
49.4068	0.01019
49.8419	0.00995
50.2859	0.00966
50.7209	0.00951
51.1609	0.00941
51.5949	0.00933
52.031	0.00926
52.467	0.00921
52.901	0.00917
53.3361	0.00912
53.7701	0.00908
54.2041	0.00904
54.6381	0.00901
55.0731	0.00899
55.5082	0.00895
55.9422	0.00893
56.3762	0.0089
56.8122	0.00888
57.2473	0.00886
57.6813	0.00884
58.1153	0.00882
58.5504	0.0088
58.9854	0.01056
59.4204	0.01142
59.8554	0.01204
60.2904	0.01142
60.7245	0.01121
61.1605	0.01109
61.5955	0.011
62.0316	0.01092
62.4666	0.01087
62.9006	0.01081
63.3356	0.01076
63.7687	0.01072
64.2047	0.01069
64.6397	0.01065
65.0727	0.01062
65.5097	0.0106
65.9458	0.01058
66.3798	0.01055
66.8148	0.01052
67.2489	0.0105
67.6829	0.01048
68.1169	0.01045
68.5509	0.01043
68.9869	0.01264
69.424	0.01324
69.86	0.013
70.295	0.01268
70.7301	0.01253
71.1661	0.01242
71.6011	0.01235
72.0371	0.01227
72.4711	0.0122
72.9062	0.01216
73.3412	0.01212
73.7762	0.01208
74.2113	0.01204
74.6453	0.01202
75.0793	0.01197
75.5143	0.01196
75.9493	0.01193
76.3844	0.01191
76.8214	0.01187
77.2554	0.01185
77.6904	0.01183
78.1245	0.01181
78.5605	0.0118
78.9955	0.01391
79.4305	0.01452
79.8656	0.01511
80.3006	0.01442
80.7346	0.01421
81.1706	0.01407
81.6057	0.01398
82.0407	0.0139
82.4777	0.01383
82.9117	0.01377
83.3448	0.01372
83.7798	0.01367
84.2138	0.01363
84.6598	0.01359
85.0949	0.01355
85.5279	0.01353
85.9629	0.01349
86.3969	0.01346
86.831	0.01343
87.266	0.0134
87.701	0.01339
88.136	0.01337
88.5701	0.01334
89.0041	0.01497
89.4391	0.0158
89.8751	0.01631
90.3172	0.01569
90.7522	0.01549
91.1872	0.01536
91.6222	0.01526
92.0573	0.01518
92.4923	0.0151
92.9283	0.01503
93.3633	0.01499
93.7984	0.01495
94.2414	0.01491
94.6754	0.01488
95.1124	0.01484
95.5475	0.0148
95.9835	0.01478
96.4175	0.01474
96.8515	0.01473
97.2856	0.0147
97.7196	0.01466
98.1556	0.01668
98.5896	0.01729
99.0247	0.01714
99.4617	0.01676
99.8957	0.01659
100.33	0.01645
100.764	0.01637
101.197	0.0163
101.632	0.01624
102.066	0.01619
102.501	0.01614
102.936	0.01609
103.371	0.01606
103.805	0.01602
104.238	0.01597
104.672	0.01596
105.107	0.01591
105.542	0.01589
105.978	0.01587
106.412	0.01584
106.847	0.01582
107.282	0.0158
107.717	0.01578
108.153	0.01576
108.587	0.01573
109.022	0.01742
109.456	0.01823
109.892	0.01867
110.329	0.01802
110.765	0.01781
111.201	0.01768
111.636	0.01759
112.072	0.01748
112.506	0.01743
112.941	0.01737
113.375	0.01731
113.812	0.01727
114.247	0.01722
114.682	0.01718
115.118	0.01715
115.554	0.01712
115.989	0.01708
116.424	0.01705
116.86	0.01703
117.296	0.01702
117.729	0.01699
118.163	0.01695
118.597	0.01693
119.03	0.01856
119.464	0.01934
119.899	0.01984
120.334	0.01917
120.768	0.01893
121.211	0.01878
121.645	0.01868
122.08	0.0186
122.515	0.01852
122.949	0.01847
123.384	0.01841
123.821	0.01837
124.254	0.01831
124.687	0.01827
125.121	0.01824
125.556	0.01821
125.992	0.01819
126.427	0.01815
126.863	0.01813
127.297	0.01811
127.732	0.01809
128.166	0.01806
128.6	0.01805
129.034	0.02011
129.471	0.0207
129.906	0.02108
130.34	0.0204
130.773	0.02018
131.21	0.02002
131.646	0.01989
132.081	0.0198
132.516	0.01973
132.951	0.01966
133.386	0.0196
133.82	0.01956
134.264	0.0195
134.7	0.01946
135.135	0.01942
135.57	0.0194
136.003	0.01936
136.438	0.01933
136.874	0.01931
137.308	0.01927
137.743	0.01924
138.177	0.01922
138.611	0.01919
139.044	0.0208
139.479	0.02161
139.914	0.02132
140.349	0.02095
140.784	0.0208
141.219	0.02067
141.653	0.02056
142.088	0.02049
142.523	0.02041
142.956	0.02034
143.405	0.0203
143.839	0.02026
144.274	0.02022
144.717	0.02019
145.152	0.02015
145.587	0.02012
146.023	0.02008
146.458	0.02005
146.893	0.02003
147.329	0.02
147.764	0.01997
148.2	0.01996
148.637	0.01994
149.072	0.02165
149.505	0.02238
149.939	0.02267
150.374	0.02203
150.807	0.0218
151.241	0.02166
151.676	0.02155
152.11	0.02144
152.546	0.02137
152.979	0.0213
153.412	0.02125
153.847	0.0212
154.282	0.02116
154.717	0.02111
155.15	0.02108
155.585	0.02105
156.021	0.02101
156.456	0.02098
156.89	0.02095
157.325	0.02093
157.76	0.0209
158.194	0.02087
158.63	0.02084
159.065	0.0225
159.5	0.02323
159.936	0.02354
160.37	0.02287
160.804	0.02263
161.239	0.02248
161.676	0.02236
162.109	0.02224
162.542	0.02217
162.976	0.0221
163.416	0.02204
163.852	0.02198
164.287	0.02195
164.722	0.02189
165.156	0.02184
165.589	0.02181
166.024	0.02177
166.458	0.02174
166.891	0.02172
167.325	0.02168
167.759	0.02166
168.194	0.02163
168.629	0.02161
169.062	0.02325
169.499	0.02396
169.933	0.02446
170.366	0.0237
170.801	0.02342
171.235	0.02324
171.67	0.02312
172.106	0.02302
172.541	0.02293
172.974	0.02285
173.409	0.02278
173.844	0.02273
174.279	0.0227
174.715	0.02264
175.158	0.0226
175.591	0.02256
176.026	0.02252
176.461	0.02248
176.896	0.02246
177.33	0.02242
177.764	0.02238
178.198	0.02235
178.63	0.02233
179.065	0.02396
179.499	0.02471
179.933	0.0252
180.367	0.0244
180.803	0.02412
181.238	0.02395
181.674	0.02381
182.108	0.02371
182.543	0.02361
182.979	0.02356
183.415	0.02348
183.85	0.02342
184.285	0.02336
184.72	0.02332
185.155	0.02328
185.59	0.02326
186.026	0.02322
186.461	0.02319
186.897	0.02314
187.333	0.0231
187.769	0.02309
188.203	0.02305
188.637	0.02302
189.073	0.02462
189.51	0.02538
189.944	0.02579
190.378	0.02498
190.813	0.02473
191.249	0.02455
191.684	0.02442
192.12	0.02431
192.554	0.02424
192.988	0.02416
193.423	0.0241
193.856	0.02404
194.29	0.02398
194.724	0.02393
195.158	0.02389
195.593	0.02385
196.029	0.02381
196.464	0.02378
196.899	0.02374
197.333	0.0237
197.767	0.02369
198.2	0.02367
198.634	0.02364
199.068	0.02517
199.502	0.02595
199.934	0.02653
200.369	0.02561
200.803	0.02532
201.236	0.02515
201.671	0.02502
202.105	0.02487
202.54	0.0248
202.976	0.02472
203.411	0.02465
203.844	0.02459
204.278	0.02454
204.712	0.02448
205.148	0.02444
205.582	0.02439
206.017	0.02436
206.45	0.02431
206.884	0.0243
207.318	0.02424
207.754	0.02419
208.19	0.02418
208.625	0.02413
209.06	0.02564
209.496	0.02643
209.932	0.02711
210.367	0.02609
210.802	0.02576
211.235	0.02558
211.671	0.02546
212.107	0.02533
212.542	0.02524
212.978	0.02514
213.413	0.02509
213.847	0.02503
214.281	0.02497
214.717	0.02491
215.15	0.02487
215.584	0.02483
216.02	0.02481
216.455	0.02476
216.888	0.02473
217.322	0.02469
217.756	0.02465
218.193	0.0246
218.628	0.02458
219.061	0.02607
219.497	0.02686
219.932	0.02762
220.367	0.0265
220.802	0.02618
221.236	0.026
221.671	0.02583
222.107	0.02568
222.542	0.02559
222.977	0.02551
223.411	0.02544
223.847	0.02537
224.281	0.02531
224.714	0.02525
225.149	0.02519
225.584	0.02515
226.019	0.02511
226.453	0.02504
226.887	0.02501
227.321	0.02498
227.755	0.02495
228.189	0.02495
228.624	0.02489
229.057	0.03708
229.494	0.03664
229.931	0.03625
230.368	0.03598
230.805	0.02222
231.241	0.02218
231.675	0.02221
232.111	0.02221
232.546	0.0222
232.981	0.0222
233.417	0.02218
233.852	0.02218
234.287	0.02217
234.72	0.02214
235.155	0.02213
235.588	0.02211
236.022	0.02211
236.456	0.02208
236.89	0.02208
237.326	0.02206
237.761	0.02202
238.196	0.02202
238.63	0.02201
239.064	0.03184
239.501	0.03155
239.937	0.03124
240.375	0.03102
240.819	0.03083
241.257	0.01751
241.693	0.01749
242.126	0.01749
242.561	0.01749
242.997	0.01751
243.432	0.01751
243.866	0.01752
244.309	0.01752
244.743	0.01752
245.179	0.01751
245.613	0.01753
246.048	0.01752
246.482	0.01753
246.917	0.0175
247.352	0.01749
247.787	0.0175
248.221	0.01749
248.655	0.02851
249.094	0.02821
249.529	0.02799
249.966	0.0278
250.404	0.02766
250.841	0.01459
251.277	0.01458
251.712	0.01458
252.147	0.01457
252.584	0.01459
253.02	0.0146
253.458	0.0146
253.894	0.01463
254.33	0.01465
254.774	0.01464
255.208	0.01464
255.643	0.01464
256.078	0.01463
256.513	0.01465
256.947	0.01465
257.383	0.01464
257.819	0.01465
258.253	0.01466
258.686	0.01464
259.132	0.02631
259.57	0.02605
260.005	0.02584
260.442	0.02568
260.878	0.01273
261.316	0.01274
261.754	0.01275
262.189	0.01274
262.624	0.01277
263.058	0.01279
263.493	0.01277
263.929	0.01279
264.364	0.01279
264.798	0.01281
265.232	0.01279
265.669	0.0128
266.105	0.01281
266.542	0.01283
266.978	0.01281
267.413	0.0128
267.848	0.0128
268.283	0.0128
268.72	0.01281
269.153	0.02458
269.591	0.02432
270.028	0.02414
270.465	0.02396
270.904	0.01116
271.342	0.01117
271.776	0.01118
272.21	0.01118
272.645	0.01121
273.079	0.0112
273.514	0.01121
273.95	0.01122
274.385	0.01124
274.82	0.01123
275.254	0.01124
275.688	0.01125
276.122	0.01125
276.557	0.01125
276.993	0.01125
277.427	0.01123
277.862	0.01125
278.307	0.01125
278.744	0.02291
279.18	0.02265
279.615	0.02248
280.052	0.02232
280.49	0.02221
280.927	0.00969
281.365	0.00969
281.798	0.00968
282.233	0.0097
282.668	0.00971
283.103	0.00972
283.54	0.00973
283.977	0.00973
284.412	0.00974
284.848	0.00975
285.283	0.00975
285.719	0.00976
286.154	0.00977
286.59	0.00976
287.023	0.00978
287.458	0.00978
287.894	0.00978
288.329	0.00979
288.763	0.00977
289.198	0.02155
289.636	0.02133
290.071	0.0211
290.508	0.02097
290.945	0.00864
291.384	0.00865
291.819	0.00867
292.255	0.00867
292.689	0.00869
293.125	0.00869
293.561	0.00871
293.994	0.0087
294.428	0.00871
294.862	0.00871
295.297	0.00872
295.733	0.00872
296.178	0.00873
296.614	0.00872
297.049	0.00873
297.484	0.00873
297.919	0.00873
298.354	0.00873
298.789	0.02051
299.229	0.02028
299.665	0.02012
300.101	0.01999
300.538	0.02004
300.974	0.02007
301.411	0.00786
301.847	0.00783
302.281	0.00782
302.717	0.00783
303.152	0.00784
303.588	0.00785
304.026	0.00784
304.461	0.00785
304.895	0.00786
305.331	0.00786
305.766	0.00787
306.202	0.00786
306.637	0.00788
307.072	0.00788
307.506	0.00789
307.94	0.00789
308.374	0.00789
308.808	0.00788
309.243	0.01951
309.68	0.01925
310.127	0.01915
310.564	0.01915
310.999	0.00705
311.44	0.00703
311.875	0.00703
312.311	0.00702
312.747	0.00702
313.184	0.00703
313.622	0.00703
314.058	0.00703
314.489	0.00703
314.925	0.00704
315.363	0.00703
315.798	0.00704
316.234	0.00703
316.668	0.00704
317.103	0.00705
317.538	0.00704
317.972	0.00704
318.407	0.00706
318.841	0.01853
319.279	0.01834
319.715	0.0183
320.152	0.01831
320.59	0.00623
321.027	0.00615
321.463	0.00614
321.898	0.00614
322.335	0.00615
322.77	0.00617
323.205	0.00617
323.64	0.00617
324.075	0.00618
324.509	0.00619
324.943	0.00619
325.387	0.00619
325.822	0.00621
326.257	0.00621
326.692	0.00622
327.126	0.00621
327.558	0.00621
327.99	0.00621
328.424	0.00621
328.859	0.01765
329.298	0.01748
329.734	0.01739
330.171	0.01735
330.607	0.00547
331.047	0.00538
331.483	0.00537
331.917	0.00537
332.35	0.00539
332.785	0.00539
333.221	0.00541
333.656	0.0054
334.09	0.0054
334.523	0.00543
334.958	0.00542
335.394	0.00542
335.83	0.00542
336.265	0.00543
336.7	0.00544
337.135	0.00543
337.57	0.00545
338.004	0.00544
338.437	0.00544
338.872	0.01717
339.309	0.01696
339.744	0.01685
340.181	0.01681
340.619	0.00511
341.059	0.00506
341.493	0.00506
341.928	0.00507
342.364	0.00508
342.799	0.00507
343.244	0.0051
343.678	0.0051
344.112	0.0051
344.545	0.0051
344.978	0.00511
345.414	0.0051
345.85	0.00511
346.285	0.00511
346.722	0.00512
347.157	0.00512
347.592	0.00514
348.025	0.00515
348.46	0.00514
348.894	0.01649
349.33	0.01625
349.765	0.01615
350.204	0.0161
350.64	0.00459
351.08	0.00454
351.514	0.00453
351.949	0.00454
352.383	0.00455
352.817	0.00456
353.252	0.00456
353.686	0.00456
354.119	0.00457
354.555	0.00457
354.988	0.00458
355.424	0.00458
355.859	0.00459
356.295	0.0046
356.729	0.00461
357.164	0.00462
357.599	0.00462
358.034	0.00462
358.467	0.00462
358.902	0.01584
359.342	0.01561
359.779	0.01551
360.215	0.01541
360.653	0.01543
361.09	0.00408
361.528	0.00402
361.964	0.00402
362.4	0.00403
362.836	0.00404
363.271	0.00404
363.706	0.00404
364.142	0.00405
364.578	0.00404
365.013	0.00405
365.448	0.00407
365.884	0.00407
366.327	0.00408
366.761	0.0041
367.198	0.0041
367.634	0.0041
368.071	0.0041
368.506	0.0041
368.939	0.01511
369.377	0.01491
369.814	0.01478
370.252	0.01472
370.689	0.01466
371.127	0.00358
371.564	0.00353
371.998	0.00353
372.433	0.00353
372.868	0.00353
373.302	0.00354
373.737	0.00355
374.17	0.00356
374.605	0.00356
375.038	0.00357
375.475	0.00357
375.911	0.00358
376.345	0.00358
376.778	0.00359
377.213	0.0036
377.649	0.0036
378.085	0.00361
378.519	0.00361
378.955	0.01477
379.395	0.01451
379.833	0.01434
380.271	0.01424
380.708	0.00336
381.147	0.00336
381.584	0.00336
382.02	0.00337
382.456	0.00336
382.892	0.00337
383.327	0.00338
383.76	0.00339
384.196	0.00339
384.629	0.0034
385.063	0.00341
385.496	0.00341
385.932	0.00342
386.367	0.00343
386.802	0.00344
387.237	0.00344
387.681	0.00344
388.114	0.00345
388.549	0.00345
388.984	0.01436
389.422	0.0141
389.858	0.01394
390.296	0.01384
390.734	0.0138
391.171	0.00305
391.608	0.00302
392.043	0.00302
392.478	0.00302
392.913	0.00304
393.349	0.00305
393.784	0.00305
394.221	0.00306
394.655	0.00306
395.089	0.00306
395.524	0.00307
395.96	0.00307
396.395	0.00307
396.828	0.00309
397.261	0.00309
397.696	0.00309
398.134	0.00309
398.57	0.00309
399.003	0.01395
399.443	0.01373
399.879	0.01361
400.317	0.01349
400.754	0.00289
401.192	0.00288
401.627	0.00288
402.063	0.00289
402.498	0.0029
402.933	0.0029
403.368	0.00292
403.805	0.00292
404.24	0.00293
404.674	0.00293
405.108	0.00294
405.544	0.00295
405.98	0.00295
406.413	0.00295
406.848	0.00296
407.282	0.00296
407.717	0.00297
408.151	0.00297
408.584	0.00298
409.019	0.01375
409.459	0.01352
409.895	0.01332
410.333	0.01319
410.769	0.00263
411.208	0.00263
411.644	0.00263
412.08	0.00265
412.515	0.00266
412.95	0.00265
413.384	0.00266
413.818	0.00267
414.254	0.00268
414.688	0.00269
415.124	0.0027
415.559	0.00271
415.994	0.00271
416.429	0.00271
416.864	0.00271
417.299	0.00271
417.735	0.00273
418.169	0.00273
418.605	0.00273
419.04	0.01347
419.476	0.01323
419.912	0.01305
420.35	0.01293
420.787	0.01283
421.239	0.00249
421.677	0.00247
422.112	0.00248
422.546	0.00248
422.98	0.00249
423.416	0.0025
423.851	0.0025
424.294	0.00252
424.728	0.00252
425.161	0.00252
425.597	0.00253
426.031	0.00254
426.464	0.00254
426.899	0.00254
427.336	0.00256
427.769	0.00256
428.205	0.00257
428.642	0.00257
429.078	0.00258
429.512	0.00259
429.947	0.00259

## Sheet: Fig. 7c
0	0.00276	0.00213	0.00356
1	0.00533	0.0052	0.00895
2	0.00729	0.00772	0.01258
3	0.0088	0.00984	0.01551
4	0.01043	0.01182	0.018
5	0.0118	0.0138	0.02114
6	0.01334	0.01572	0.02356
7	0.01466	0.01724	0.02603
8	0.01573	0.01901	0.02856
9	0.01693	0.02062	0.0305
10	0.01805	0.02239	0.03251
11	0.01919	0.02386	0.03433
12	0.01994	0.02542	0.03613
13	0.02084	0.02651	0.03768
14	0.02161	0.02753	0.03914
15	0.02233	0.02861	0.04035
16	0.02302	0.02925	0.04167
17	0.02364	0.02996	0.04259
18	0.02413	0.03078	0.04335
19	0.02458	0.03145	0.04398
20	0.02489	0.03195	0.0447
21	0.02201	0.02421	0.03428
22	0.01749	0.01871	0.02729
23	0.01464	0.01571	0.02318
24	0.01281	0.01337	0.02053
25	0.01125	0.01277	0.01788
26	0.00977	0.01117	0.01616
27	0.00873	0.01004	0.01458
28	0.00788	0.00873	0.01331
29	0.00706	0.00773	0.01173
30	0.00621	0.00719	0.01101
31	0.00544	0.00645	0.00983
32	0.00514	0.006	0.00882
33	0.00462	0.00571	0.00779
34	0.0041	0.00526	0.00704
35	0.00361	0.00425	0.00609
36	0.00344	0.00372	0.00546
37	0.00309	0.00333	0.00494
38	0.00298	0.00297	0.00456
39	0.00273	0.00259	0.00393
40	0.00259	0.00211	0.00336

## Sheet: Fig. 7e
1	0.71	0.746	0.734
2	0.746	0.783	0.781
3	0.768	0.806	0.806
4	0.782	0.823	0.823
5	0.789	0.83	0.832
6	0.793	0.839	0.842
7	0.798	0.844	0.853
8	0.808	0.847	0.859
9	0.817	0.849	0.863
10	0.822	0.851	0.865
11	0.826	0.856	0.866
12	0.83	0.857	0.868
13	0.831	0.858	0.871
14	0.833	0.862	0.872
15	0.836	0.866	0.876
16	0.84	0.868	0.878
17	0.843	0.871	0.88
18	0.846	0.873	0.88
19	0.844	0.876	0.881
20	0.846	0.877	0.884
21	0.848	0.879	0.885
22	0.849	0.879	0.884
23	0.853	0.881	0.886
24	0.853	0.882	0.886
25	0.851	0.882	0.886
26	0.854	0.882	0.887
27	0.856	0.882	0.888
28	0.858	0.882	0.891
29	0.86	0.882	0.892
30	0.86	0.884	0.893
31	0.86	0.885	0.894
32	0.86	0.884	0.894
33	0.861	0.884	0.894
34	0.861	0.884	0.894
35	0.863	0.885	0.896
36	0.864	0.885	0.897
37	0.865	0.887	0.896
38	0.866	0.888	0.896
39	0.866	0.888	0.896
40	0.866	0.888	0.896
41	0.868	0.888	0.896
42	0.869	0.888	0.897
43	0.868	0.888	0.897
44	0.869	0.888	0.895
45	0.869	0.887	0.895
46	0.87	0.889	0.894
47	0.87	0.889	0.894
48	0.868	0.89	0.893
49	0.867	0.89	0.893
50	0.867	0.89	0.894
51	0.869	0.89	0.893
52	0.869	0.891	0.892
53	0.87	0.89	0.894
54	0.87	0.89	0.894
55	0.87	0.889	0.894
56	0.871	0.89	0.894
57	0.871	0.891	0.894
58	0.873	0.891	0.894
59	0.873	0.891	0.894
60	0.873	0.891	0.894
61	0.873	0.891	0.895
62	0.874	0.891	0.894
63	0.875	0.891	0.894
64	0.875	0.893	0.894
65	0.875	0.893	0.894
66	0.876	0.893	0.894
67	0.876	0.894	0.893
68	0.876	0.894	0.894
69	0.876	0.894	0.894
70	0.876	0.894	0.894
71	0.876	0.895	0.895
72	0.877	0.895	0.895
73	0.877	0.893	0.895
74	0.876	0.892	0.895
75	0.876	0.891	0.895
76	0.876	0.891	0.895
77	0.876	0.891	0.895
78	0.877	0.894	0.896
79	0.876	0.893	0.895
80	0.876	0.893	0.895
81	0.875	0.893	0.895
82	0.875	0.893	0.895
83	0.875	0.893	0.895
84	0.875	0.893	0.895
85	0.875	0.893	0.895
86	0.876	0.893	0.895
87	0.876	0.893	0.895
88	0.876	0.892	0.896
89	0.875	0.892	0.896
90	0.875	0.892	0.894
91	0.875	0.892	0.894
92	0.875	0.892	0.894
93	0.876	0.892	0.893
94	0.876	0.892	0.893
95	0.876	0.892	0.893
96	0.876	0.893	0.893
97	0.877	0.893	0.893
98	0.877	0.893	0.893
99	0.878	0.893	0.893

## Sheet: Fig. 7f
	0	1	2	3	4	5	6	7	8	9
0	75.0388	0	4.34109	1.16279	0.69767	8.91473	1.39535	1.24031	5.42636	1.78295
1	0	79.2346	6.59107	0.14174	0.14174	1.48831	0.28349	1.13395	10.3473	0.63785
2	0.13123	0.13123	95.6693	0.3937	0.26247	0.52493	0.52493	1.31234	0.65617	0.3937
3	0.12346	0.55556	5.12346	59.9383	0.8642	15.3704	0.06173	1.48148	13.9506	2.53086
4	0.08857	0	0.44287	0.3543	76.3508	2.12578	0.26572	0.70859	8.76882	10.8946
5	0	0.23923	0	0.95694	0	96.6507	0	0	1.91388	0.23923
6	0.60976	0.52265	3.57143	0.08711	4.44251	4.52962	80.662	0.43554	4.61672	0.52265
7	0.09718	0	1.26336	0.58309	0.09718	0.19436	0.19436	89.1157	2.42954	6.02527
8	0	0	2.87356	0	0.57471	3.16092	0	0.28736	93.1034	0
9	0	0	0.23669	0.47337	4.61538	1.18343	0	3.66864	2.13018	87.6923
